# Supplementary material for: Identification of lysosome‐targeting drugs with anti‐inflammatory activity as potential invasion inhibitors of treatment resistant HER2 positive cancers
Source: Cell Oncol (Dordr). 2021 May 3;44(4):805–20. doi: 10.1007/s13402-021-00603-2 (PMC8090911; doi:10.1007/s13402-021-00603-2)
Supplement: Supplementary file 2 — (XLSX 671 KB) [file 13402_2021_603_MOESM2_ESM.xlsx]

## Sheet: Prestwick_collected
PLATE #1
				Perinuclear Area (µm2)		Cell Count		Lysosome Number per cell		Av. size of LAMP2 puncta (µm2) per cell			Av. area covered by LAMP2 puncta (µm2) per cell			Compound #
Library Plate	Screen Plate	Well Name	Chemical name	Average	Std.dev.	Average	Std.dev.	Average	Std.dev.	Average	robust -ctrl (samples ÷ controls)	Std.dev.	Average	Std.dev.
01A02	01B02	B02	Azaguanine-8	204.175	20.733	43.7778	10.8256	72.3536	7.94219	0.249736	-0.297455	0.0268013	19.1908	3.19265		1
01A03	01B03	B03	Allantoin	195.858	14.8535	45.4444	14.0989	72.6665	7.52511	0.276489	2.47453	0.0165386	20.6734	2.66909		2
01A04	01B04	B04	Acetazolamide	193.756	11.1689	49.6667	15.9922	69.3433	7.66494	0.258824	0.644161	0.0180585	18.3519	2.58924		3
01A05	01B05	B05	Metformin hydrochloride	190.475	13.6151	53.3333	10.9659	66.2968	7.37114	0.247393	-0.540226	0.0163236	16.8178	2.21246		4
01A06	01B06	B06	Atracurium besylate	199.824	12.1975	45.1111	12.394	61.606	7.5342	0.240071	-1.29883	0.0178259	15.832	2.32315		5
01A07	01B07	B07	Isoflupredone acetate	197.038	15.443	44.5556	20.4518	60.8603	7.7114	0.242022	-1.0967	0.0190624	15.4001	2.23106		6
01A08	01B08	B08	Amiloride hydrochloride dihydrate	191.636	14.0851	59.1111	17.6737	61.5215	8.53656	0.254951	0.242885	0.023926	16.5632	2.98315		7
01A09	01B09	B09	Amprolium hydrochloride	198.233	15.338	43	12.8258	58.5911	11.2643	0.242113	-1.08729	0.0247069	15.4773	3.50869		8
01A10	01B10	B10	Hydrochlorothiazide	187.613	13.1297	62.3333	16.8375	56.0961	9.7483	0.228104	-2.53879	0.0310508	14.1187	3.29388		9
01A11	01B11	B11	Sulfaguanidine	194.639	11.2687	40.8889	13.2989	58.9094	6.03866	0.251286	-0.136848	0.024691	15.7205	2.42179		10
01B02	01C02	C02	Meticrane	199.301	12.6549	56.6667	16.1864	70.6868	3.93453	0.260751	0.843816	0.0135239	19.0553	2.01782		11
01B03	01C03	C03	Benzonatate	187.391	7.02022	50.7778	17.3765	64.1836	5.69309	0.247076	-0.573088	0.0163393	16.2139	2.19275		12
01B04	01C04	C04	Hydroflumethiazide	182.998	17.8068	54	12.7377	63.3842	8.08446	0.244451	-0.845082	0.0161835	16.2246	2.35247		13
01B05	01C05	C05	Sulfacetamide sodic hydrate	176.184	19.8112	60.8889	13.578	59.5653	7.20229	0.241089	-1.19339	0.0193017	14.8413	2.28976		14
01B06	01C06	C06	Heptaminol hydrochloride	197.046	17.8213	52.1111	17.6525	63.8152	5.76186	0.249988	-0.271317	0.0199048	16.7712	2.18636		15
01B07	01C07	C07	Sulfathiazole	189.711	13.7313	58.4444	22.9897	62.3952	10.6008	0.243378	-0.956187	0.0321319	15.9233	4.0223		16
01B08	01C08	C08	Levodopa	185.048	12.726	61.6667	15.7401	62.1976	5.27061	0.260483	0.816062	0.0260151	17.0105	2.61635		17
01B09	01C09	C09	Idoxuridine	195.276	18.0262	57.6667	20.8327	59.9283	8.3259	0.249769	-0.294085	0.0176428	15.6783	2.34671		18
01B10	01C10	C10	Captopril	186.036	12.2064	55.6667	10.1735	63.4074	6.96229	0.265777	1.36461	0.0152617	17.2566	2.53769		19
01B11	01C11	C11	Minoxidil	197.915	14.7332	50.2222	18.1161	60.7403	7.51808	0.262426	1.0174	0.0195487	16.7458	2.9085		20
01C02	01D02	D02	Sulfaphenazole	182.996	8.05382	64	14.1686	67.6886	5.82006	0.270341	1.83751	0.0246013	18.9237	2.86803		21
01C03	01D03	D03	Panthenol (D)	200.024	10.0364	56.6667	15.7162	72.245	6.58895	0.263522	1.13095	0.0228351	19.5714	2.9994		22
01C04	01D04	D04	Sulfadiazine	186.747	9.97997	59.5556	16.6442	65.9221	7.12913	0.24396	-0.895915	0.0186685	16.6493	2.80195		23
01C05	01D05	D05	Norethynodrel	191.115	15.7426	53	18.6882	60.5754	7.78595	0.242231	-1.07512	0.0133107	15.322	2.47969		24
01C06	01D06	D06	Thiamphenicol	195.727	16.3042	49.8889	15.1199	63.5906	9.33564	0.259303	0.69382	0.0118116	17.0338	2.9348		25
01C07	01D07	D07	Cimetidine	194.964	18.7909	51.8889	16.2207	60.3166	9.48208	0.252714	0.0110658	0.0205799	16.0025	3.42046		26
01C08	01D08	D08	Doxylamine succinate	188.94	16.5886	57.8889	26.3839	59.912	4.59889	0.256544	0.407895	0.0194606	15.9977	1.94821		27
01C09	01D09	D09	Ethambutol dihydrochloride	186.4	12.0613	66.8889	20.9669	59.4341	4.92714	0.2525	-0.0110658	0.0154869	15.6595	1.96083		28
01C10	01D10	D10	Antipyrine	186.337	12.4272	58.7778	14.3595	64.6152	5.93162	0.26479	1.26233	0.0158001	17.4716	2.11984		29
01C11	01D11	D11	Antipyrine, 4-hydroxy	197.78	15.58	46.4444	16.816	63.8539	7.02201	0.271099	1.91606	0.0170157	17.8342	2.46775		30
01D02	01E02	E02	Chloramphenicol	182.081	12.5027	59.5556	11.577	68.2084	6.43292	0.265277	1.31278	0.0244676	18.7065	3.14418		31
01D03	01E03	E03	Epirizole	187.72	14.3645	66.1111	21.1273	63.4625	8.06306	0.247162	-0.564142	0.0149041	16.4327	2.4931		32
01D04	01E04	E04	Diprophylline	192.523	15.3786	49.5556	21.8123	63.659	4.56816	0.24066	-1.23789	0.0190964	15.716	2.13541		33
01D05	01E05	E05	Triamterene	190.662	9.56456	52.2222	26.9387	61.8885	4.76414	0.245447	-0.741899	0.0130882	15.5704	1.53174		34
01D06	01E06	E06	Dapsone	199.044	10.0906	45.5556	16.9345	72.2221	7.06864	0.274701	2.28921	0.0144259	20.0258	2.69506		35
01D07	01E07	E07	Troleandomycin	181.682	19.2195	58.8889	19.49	60.9506	5.99309	0.247837	-0.494258	0.0205509	15.5625	2.38791		36
01D08	01E08	E08	Pyrimethamine	185.659	15.8221	55.4444	13.3801	62.6353	5.9226	0.253841	0.127929	0.0212043	16.5746	2.11785		37
01D09	01E09	E09	Hexamethonium dibromide dihydrate	193.569	15.8862	60	16.6433	58.8652	8.17098	0.236713	-1.6468	0.0148924	14.4758	2.35869		38
01D10	01E10	E10	Diflunisal	186.513	13.4049	54.6667	16.1864	63.1321	4.77693	0.261925	0.965532	0.0132666	16.9631	1.69222		39
01D11	01E11	E11	Niclosamide	180.317	15.8011	30.8889	6.03002	42.3423	4.70424	0.310436	5.99193	0.0416995	14.1934	3.3115		40
01E02	01F02	F02	Procaine hydrochloride	193.623	10.0358	64	12.0934	73.7394	4.28098	0.26503	1.28726	0.0157165	19.7169	1.94877		41
01E03	01F03	F03	Moxisylyte hydrochoride	198.243	20.1095	54.6667	25.2883	65.9834	11.2344	0.251159	-0.149978	0.0205277	17.1068	4.07823		42
01E04	01F04	F04	Betazole hydrochloride	202.442	10.67	50.7778	12.0497	71.1945	8.52577	0.255428	0.292262	0.0267218	18.4436	3.23775		43
01E05	01F05	F05	Isoxicam	186.484	8.47751	60.7778	14.7036	63.0853	6.94106	0.245897	-0.695267	0.0185446	15.93	2.19662		44
01E06	01F06	F06	Naproxen	195.952	14.3802	55.1111	15.2352	69.8336	5.21365	0.262259	1.00007	0.0169789	18.635	2.00395		45
01E07	01F07	F07	Naphazoline hydrochloride	195.555	14.5176	48.4444	11.0918	68.1187	10.4397	0.259686	0.733526	0.0183711	18.1039	3.33312		46
01E08	01F08	F08	Ticlopidine hydrochloride	201.291	15.1888	52	29.1976	67.5308	6.53707	0.259861	0.751609	0.0212981	17.9638	3.01975		47
01E09	01F09	F09	Dicyclomine hydrochloride	190.484	16.9846	52.6667	8.38153	58.9684	8.08461	0.246205	-0.663331	0.0143699	15.0872	2.47708		48
01E10	01F10	F10	Amyleine hydrochloride	191.34	15.5988	59.5556	10.8985	61.8575	4.02036	0.258165	0.575857	0.0104987	16.4092	1.37483		49
01E11	01F11	F11	Lidocaïne hydrochloride	198.672	15.5426	47	18.473	61.1626	6.15144	0.251274	-0.13813	0.0134102	15.7318	2.04353		50
	01G02	G02	Nothing	182.199	13.5936	52.8889	14.6154	72.0614	7.29536	0.268445	1.64104	0.0237729	19.7956	3.32481
	01G03	G03	DMSO	187.517	15.1372	56.3333	21.7543	71.4011	4.90234	0.255991	0.350697	0.0137129	18.7999	2.02644
	01G04	G04	Lapatinib 5uM	189.903	16.8812	46	11.8533	55.3569	6.87362	0.384956	13.7131	0.0262832	21.6534	3.44731
	01G05	G05	Lapatinib 50uM	204.412	29.2387	6.22222	5.696	28.5416	16.3175	0.207527	-4.67091	0.0300883	6.55743	3.73682
	01G06	G06	Siramesine 1uM	186.429	14.5195	57.5556	17.5008	63.333	6.29264	0.319903	6.97278	0.0354851	20.7726	3.82494
	01G07	G07	Siramesine 10uM	184.488	9.87577	27.7778	6.32016	47.3815	4.22648	0.256488	0.402094	0.0185648	12.7543	1.68125
	01G08	G08	Niclosamide 1uM	189.665	17.7888	33.4444	15.0591	51.7186	6.32157	0.358886	11.0119	0.0262205	19.0404	2.95123
	01G09	G09	Ebastine 5uM	193.01	18.6998	61.1111	27.9618	57.7258	5.05191	0.306469	5.58081	0.0279635	18.3912	2.78704
	01G10	G10	Lapatinib 5uM	190.081	14.1064	43.2222	13.9712	51.1262	4.50424	0.372298	12.4016	0.0265687	19.574	2.59658
	01G11	G11	DMSO	193.489	14.2828	50.1111	11.2522	56.9405	7.40272	0.240384	-1.26647	0.0157558	14.8797	1.4882
PLATE #2
Library Plate	Screen Plate	Well Name	Chemical name	Average	Std.dev.	Average	Std.dev.	Average	Std.dev.	Average	robust -ctrl (samples ÷ controls)	Std.dev.	Average	Std.dev.
01F02	02B02	B02	Trichlorfon	208.75	33.8541	63.3333	51.9641	32.0948	7.56787	0.312716	-0.103708	0.0414532	11.7016	2.62992		51
01F03	02B03	B03	Carbamazepine	189.856	22.2242	67.1667	36.3396	28.656	9.48607	0.312983	-0.085616	0.0335255	9.85256	3.52994		52
01F04	02B04	B04	Triflupromazine hydrochloride	184.327	27.2555	70.3333	52.0909	29.7279	3.19611	0.354769	2.75624	0.0401663	10.838	1.45911		53
01F05	02B05	B05	Mefenamic acid	170.208	16.9276	83.8333	46.4604	32.6561	2.14455	0.29658	-1.20115	0.0165823	10.0399	0.914813		54
01F06	02B06	B06	Acetohexamide	187.012	20.9126	69.1667	73.5674	37.3687	5.74343	0.336598	1.52042	0.0244974	12.6682	1.81472		55
01F07	02B07	B07	Sulpiride	191.549	13.4667	80.8333	45.9714	37.4502	2.43078	0.318169	0.267122	0.0287899	12.0922	1.33411		56
01F08	02B08	B08	Benoxinate hydrochloride	189.205	25.0759	78.8333	34.0671	39.5661	5.43349	0.341458	1.85098	0.0266457	13.8695	2.385		57
01F09	02B09	B09	Oxethazaine	183.01	39.6287	106.667	111.507	28.6477	6.54624	0.294163	-1.3655	0.0532246	9.16431	3.25714		58
01F10	02B10	B10	Pheniramine maleate	174.933	26.554	94.6667	85.0051	34.2629	5.90636	0.318703	0.303441	0.0384231	11.3622	2.69678		59
01F11	02B11	B11	Tolazoline hydrochloride	172.432	15.6382	79.6667	25.8354	34.6397	4.54123	0.310036	-0.285993	0.0226541	11.0053	1.70659		60
01G02	02C02	C02	Morantel tartrate	200.274	24.0226	67	58.491	29.5477	11.496	0.29078	-1.59557	0.0445562	9.84241	4.32277		61
01G03	02C03	C03	Homatropine hydrobromide (R,S)	178.453	20.7163	74	53.9518	28.5548	7.26843	0.31423	-0.000760588	0.0276417	9.29927	1.90992		62
01G04	02C04	C04	Nifedipine	194.023	21.9088	88.1667	49.0445	37.0288	4.41463	0.328076	0.94087	0.0202845	12.3625	0.927337		63
01G05	02C05	C05	Chlorpromazine hydrochloride	180.369	21.3154	90.1667	65.801	32.4825	3.85613	0.351639	2.54334	0.0211376	12.0234	1.87193		64
01G06	02C06	C06	Diphenhydramine hydrochloride	195.064	26.4848	70.1667	39.3315	36.2578	7.46882	0.311271	-0.20203	0.0149178	11.447	2.61659		65
01G07	02C07	C07	Minaprine dihydrochloride	177.174	34.9379	61.6667	39.48	32.288	6.0476	0.288254	-1.76737	0.0239041	9.69995	2.28748		66
01G08	02C08	C08	Miconazole	192.113	15.9414	61	23.2293	33.5103	5.12785	0.318031	0.257739	0.0407856	11.3921	2.69572		67
01G09	02C09	C09	Isoxsuprine hydrochloride	195.747	25.5621	66.6667	38.1034	34.2593	5.6978	0.31863	0.298481	0.030268	11.387	3.23521		68
01G10	02C10	C10	Acebutolol hydrochloride	187.911	25.3183	51.6667	53.0836	34.2802	5.37633	0.31429	0.00330704	0.0249116	11.0939	2.26647		69
01G11	02C11	C11	Tolnaftate	188.699	20.7709	61.1667	33.3372	30.2845	10.5103	0.322612	0.569303	0.0562773	9.96852	3.14375		70
01H02	02D02	D02	Todralazine hydrochloride	196.022	18.1688	50	30.6203	31.8827	5.82159	0.321587	0.499538	0.0245302	10.9011	1.88579		71
01H03	02D03	D03	Imipramine hydrochloride	187.152	17.7939	58.5	27.617	34.5867	4.90572	0.329964	1.06925	0.0330959	11.7498	2.34706		72
01H04	02D04	D04	Sulindac	177.177	27.9805	112.167	63.7916	31.8347	7.05677	0.317686	0.234297	0.0371089	10.3391	2.9278		73
01H05	02D05	D05	Amitryptiline hydrochloride	183.889	33.8899	78.3333	37.0225	32.0236	7.18543	0.312225	-0.137151	0.0260848	10.3945	3.27787		74
01H06	02D06	D06	Adiphenine hydrochloride	196.991	20.3446	63.5	40.8448	21.9003	3.21519	0.247112	-4.56543	0.0397393	5.76124	1.59923		75
01H07	02D07	D07	Dibucaine	185.449	18.3248	63.5	21.9886	34.3522	4.72504	0.30756	-0.454397	0.0106386	10.7592	1.38565		76
01H08	02D08	D08	Prednisone	175.019	26.129	76.3333	30.5461	30.403	5.29321	0.294372	-1.35129	0.0269953	9.3895	2.05116		77
01H09	02D09	D09	Thioridazine hydrochloride	187.486	24.772	63.3333	34.1682	30.6272	4.7719	0.398136	5.70555	0.0556716	12.492	3.38842		78
01H10	02D10	D10	Diphemanil methylsulfate	197.287	28.4868	68.8333	55.7186	37.0218	9.10426	0.303868	-0.705482	0.0349058	11.9154	3.64228		79
01H11	02D11	D11	Trimethobenzamide hydrochloride	188.121	22.933	69.1667	32.8476	34.7227	5.51212	0.325895	0.792551	0.0343391	11.7616	2.73478		80
02A02	02E02	E02	Metronidazole	199.363	19.8503	51.8333	19.1146	27.4713	5.1244	0.314253	0.000760588	0.0576214	9.12113	2.50734		81
02A03	02E03	E03	Fulvestrant	183.649	37.3791	68.3333	40.5693	25.4789	6.13589	0.306157	-0.54983	0.0409649	8.10911	2.00096		82
02A04	02E04	E04	Edrophonium chloride	178.798	7.07233	74.1667	37.8387	33.2386	6.27323	0.307202	-0.478723	0.00812975	10.6388	1.83759		83
02A05	02E05	E05	Moroxidine hydrochloride	170.385	16.4834	96.5	50.8321	33.3939	3.17194	0.293343	-1.4213	0.015925	10.0945	1.41049		84
02A06	02E06	E06	Baclofen (R,S)	187.861	27.9737	88.8333	48.4166	34.8631	5.86644	0.31491	0.0454702	0.0191941	11.2514	2.42945		85
02A07	02E07	E07	Acyclovir	190.569	21.9132	43.8333	18.798	33.1156	3.38878	0.310785	-0.23505	0.0310538	11.0741	2.71251		86
02A08	02E08	E08	Diazoxide	195.352	19.2872	52.3333	16.6573	35.8477	6.47011	0.314686	0.0302144	0.0126428	11.5667	2.45785		87
02A09	02E09	E09	Amidopyrine	182.643	8.89588	77.6667	37.5695	35.3372	1.36733	0.29999	-0.969205	0.00824754	10.9869	0.552406		88
02A10	02E10	E10	Busulfan	199.261	21.0889	53	31.4134	36.7336	3.00565	0.307559	-0.454433	0.0227006	11.6716	1.48449		89
02A11	02E11	E11	Pindolol	198.15	31.7943	63.8333	44.1924	33.2546	6.89515	0.319629	0.366406	0.0298588	11.0365	2.42149		90
02B02	02F02	F02	Khellin	191.141	40.4838	66.3333	43.0705	34.4043	12.1482	0.30966	-0.311552	0.0364295	11.4394	4.42651		91
02B03	02F03	F03	Zimelidine dihydrochloride monohydrate	200.297	19.1335	44	15.1921	36.7058	6.36821	0.348776	2.34866	0.0537171	13.0048	3.39624		92
02B04	02F04	F04	Azacyclonol	193.295	31.018	49.6667	38.1506	32.6572	6.7716	0.330564	1.1101	0.0346282	10.9126	1.64365		93
02B05	02F05	F05	Azathioprine	178.924	26.323	93.1667	62.0948	39.9513	8.16357	0.315048	0.0548747	0.0349128	13.1707	3.7472		94
02B06	02F06	F06	Lynestrenol	183.654	32.8885	76.3333	52.3896	33.0438	6.93723	0.3015	-0.866499	0.0458475	10.4611	3.51168		95
02B07	02F07	F07	Guanabenz acetate	193.658	33.9779	88	75.8709	31.6738	4.82553	0.311433	-0.190968	0.024645	10.5335	1.28073		96
02B08	02F08	F08	Disulfiram	180.854	21.8742	73.3333	35.2231	31.0677	6.02742	0.279982	-2.32996	0.0240907	9.03797	2.07764		97
02B09	02F09	F09	Acetylsalicylsalicylic acid	191.472	16.2751	75.8333	33.8255	34.5662	4.33167	0.312978	-0.0859505	0.0196643	11.2353	1.63779		98
02B10	02F10	F10	Mianserine hydrochloride	184.783	29.5746	78.6667	82.776	30.049	3.15511	0.315899	0.112701	0.0329992	10.094	2.06442		99
02B11	02F11	F11	Nocodazole	192.898	21.6456	35.8333	10.3811	33.6546	5.42359	0.369098	3.73074	0.0299084	13.0248	2.75733		100
	02G02	G02	Nothing	171.04	17.0889	42.3333	33.4345	32.5915	6.88536	0.345655	2.13642	0.0449775	11.7389	3.87249
	02G03	G03	DMSO	207.937	34.2795	51	43.382	38.7077	6.3986	0.359603	3.08503	0.0470154	14.8139	3.63763
	02G04	G04	DMSO	180.209	10.147	72.5	28.2896	36.0636	4.0342	0.300366	-0.943676	0.0250532	11.2264	2.09485
	02G05	G05	Lapatinib 5uM	186.162	38.9832	85.1667	71.0898	35.2551	8.0497	0.45399	9.50413	0.0784844	17.1304	6.33298
	02G06	G06	Lapatinib 5uM	190.347	35.946	68.8333	34.7759	31.6815	5.36403	0.498216	12.5119	0.0735523	16.569	4.15072
	02G07	G07	DMSO	188.023	20.5634	55.6667	30.4018	34.1073	4.27639	0.328673	0.981451	0.0419904	11.6238	1.93508
	02G08	G08	DMSO	196.678	18.2031	53	24.3721	36.0204	7.04413	0.310407	-0.260766	0.0287358	11.5296	2.9739
	02G09	G09	Lapatinib 5uM	185.796	21.1532	65.6667	27.8328	31.9752	4.44939	0.465611	10.2945	0.0688579	15.5077	3.70698
	02G10	G10	Lapatinib 5uM	175.593	28.0234	104.5	57.0079	31.9178	6.65857	0.465458	10.2841	0.0573981	15.6677	4.41277
	02G11	G11	Nothing	201.965	38.3002	42.6667	22.6774	37.7953	6.82543	0.361466	3.21169	0.0306011	14.0639	2.70797
PLATE #3
Library Plate	Screen Plate	Well Name	Chemical name	Average	Std.dev.	Average	Std.dev.	Average	Std.dev.	Average	robust -ctrl (samples ÷ controls)	Std.dev.	Average	Std.dev.
02C02	03B02	B02	R(-) Apomorphine hydrochloride hemihydrate	203.563	16.9334	44.3333	19.6537	31.6237	8.55997	0.358323	0.644664	0.0394565	12.7065	3.74396		101
02C03	03B03	B03	Amoxapine	191.497	14.0045	56.3333	26.7781	35.2114	8.4949	0.348118	0.208195	0.0298144	12.9392	3.18823		102
02C04	03B04	B04	Cyproheptadine hydrochloride	194.854	23.7018	66.5	39.4094	34.0622	9.02	0.342162	-0.046563	0.0343806	12.9808	4.27002		103
02C05	03B05	B05	Famotidine	191.533	10.5319	70.1667	26.1336	46.3222	3.11675	0.370787	1.17779	0.0332473	17.5846	1.99843		104
02C06	03B06	B06	Danazol	199.511	19.1168	50.3333	10.5956	46.5342	7.30259	0.38662	1.85498	0.0318981	18.9535	4.34394		105
02C07	03B07	B07	Nicorandil	201.136	19.4076	42.8333	15.4973	48.4472	7.97033	0.369035	1.10284	0.0319052	18.4801	4.43658		106
02C08	03B08	B08	Pioglitazone	193.232	27.135	72	40.1348	41.1441	7.09782	0.32892	-0.612963	0.0242641	13.8751	3.1084		107
02C09	03B09	B09	Nomifensine maleate	185.765	19.4891	66.1667	25.1031	44.3781	4.28519	0.351581	0.35628	0.0227709	15.8288	2.22959		108
02C10	03B10	B10	Dizocilpine maleate	180.259	21.9254	58	25.8844	41.6437	5.3671	0.357166	0.595166	0.0505016	15.3203	3.2644		109
02C11	03B11	B11	Oxandrolone	184.521	23.6619	64	14.9533	39.2193	6.3844	0.34325	-1.38474e-05	0.0355498	13.7964	2.9942		110
02D02	03C02	C02	Naloxone hydrochloride	192.113	22.2296	64.3333	28.9943	32.5609	5.40653	0.345147	0.0810904	0.024663	12.37	2.21914		111
02D03	03C03	C03	Metolazone	186.078	20.0973	56.6667	14.2782	39.376	6.13739	0.372721	1.26049	0.0235291	14.9276	2.39159		112
02D04	03C04	C04	Ciprofloxacin hydrochloride	174.642	19.2847	86.3333	38.417	38.5791	5.99507	0.356383	0.561705	0.0419351	14.1807	3.27773		113
02D05	03C05	C05	Ampicillin trihydrate	182.964	24.991	78	45.7908	39.85	9.95534	0.340986	-0.0968814	0.0353041	14.1595	4.2005		114
02D06	03C06	C06	Haloperidol	195.929	32.5132	56.1667	38.9944	42.4726	10.1998	0.355375	0.518572	0.0320702	15.7787	5.47049		115
02D07	03C07	C07	Naltrexone hydrochloride dihydrate	198.131	21.1149	47.8333	30.8766	44.616	6.63969	0.339424	-0.163691	0.030901	15.6244	3.13609		116
02D08	03C08	C08	Chlorpheniramine maleate	184.877	24.1552	57.8333	31.9087	41.2984	4.85643	0.329488	-0.588672	0.0306952	14.0408	2.62125		117
02D09	03C09	C09	Nalbuphine hydrochloride	180.37	25.7047	88.3333	44.5092	41.769	5.27524	0.335378	-0.336731	0.0156405	14.2778	2.24354		118
02D10	03C10	C10	Picotamide monohydrate	186.248	15.1996	73.5	27.6315	36.549	6.76845	0.335014	-0.352311	0.0306251	12.5566	2.53697		119
02D11	03C11	C11	Triamcinolone	178.416	38.5187	74.6667	49.0659	37.4334	6.10071	0.305208	-1.62718	0.0333694	11.9703	2.8376		120
02E02	03D02	D02	Bromocryptine mesylate	191.689	21.0714	43.6667	18.7047	24.6537	3.00025	0.337476	-0.246999	0.0182339	9.49455	1.41223		121
02E03	03D03	D03	Amfepramone hydrochloride	189.676	12.819	57	21.7532	42.409	7.00689	0.364425	0.905648	0.0167476	16.2823	2.59109		122
02E04	03D04	D04	Dehydrocholic acid	193.521	23.6169	53	21.3635	37.9143	10.9595	0.337055	-0.265022	0.0345617	13.7839	3.9198		123
02E05	03D05	D05	Tioconazole	186.955	20.8657	83	37.0945	41.3123	3.97362	0.337297	-0.254652	0.0202721	14.2802	1.99187		124
02E06	03D06	D06	Perphenazine	193.757	17.5018	40.8333	21.6094	38.8356	3.78802	0.448867	4.51744	0.0370631	18.3164	2.42814		125
02E07	03D07	D07	Mefloquine hydrochloride	188.354	23.4789	42.6667	34.3084	37.3404	6.9856	0.402851	2.54924	0.0403621	15.7782	2.33929		126
02E08	03D08	D08	Isoconazole	170.595	24.3354	91.6667	32.1849	37.4055	4.99811	0.325514	-0.758627	0.0138502	12.5005	2.08594		127
02E09	03D09	D09	Spironolactone	199.219	9.97368	51.6667	10.3473	38.042	6.71198	0.311664	-1.35105	0.0281273	12.3348	3.08642		128
02E10	03D10	D10	Pirenzepine dihydrochloride	198.31	16.6626	54.8333	34.0436	43.5071	6.65847	0.332371	-0.46534	0.0284727	14.9635	2.90349		129
02E11	03D11	D11	Dexamethasone acetate	159.482	17.5526	72.6667	27.6019	33.7416	7.96572	0.30329	-1.70919	0.0179343	10.8466	2.70752		130
02F02	03E02	E02	Glipizide	185.855	5.91498	62.1667	20.41	32.5243	3.67832	0.304124	-1.67354	0.0115044	10.7436	1.51869		131
02F03	03E03	E03	Loxapine succinate	192.012	23.0187	48.3333	22.0242	35.9155	5.1805	0.327122	-0.689842	0.0296581	12.5632	2.37876		132
02F04	03E04	E04	Hydroxyzine dihydrochloride	198.686	24.7336	57.5	23.2959	42.8594	6.26954	0.380875	1.60929	0.0269325	16.8726	3.01757		133
02F05	03E05	E05	Diltiazem hydrochloride	173.47	13.5924	64	41.4198	39.2031	3.56426	0.339475	-0.161519	0.0289118	13.944	1.9133		134
02F06	03E06	E06	Methotrexate	204.037	8.31297	53	25.5734	52.4497	6.06863	0.407954	2.76748	0.0407432	21.9822	4.24027		135
02F07	03E07	E07	Astemizole	170.732	8.30905	91.6667	40.9031	28.673	3.63322	0.401793	2.50397	0.0521508	11.924	2.44258		136
02F08	03E08	E08	Clindamycin hydrochloride	180.547	25.4068	80.5	35.6244	40.8687	4.64491	0.325278	-0.76873	0.0274748	13.8704	2.69875		137
02F09	03E09	E09	Terfenadine	165.605	10.5456	79.1667	41.5808	28.2604	4.45436	0.377011	1.44399	0.0459012	11.1671	3.02966		138
02F10	03E10	E10	Cefotaxime sodium salt	200.008	18.1129	49.1667	22.2389	42.1122	7.07256	0.345258	0.0858341	0.021786	14.3757	2.70676		139
02F11	03E11	E11	Tetracycline hydrochloride	188.796	24.9497	60.3333	36.4619	42.4439	6.32243	0.34132	-0.0825894	0.0259244	14.8301	3.03794		140
02G02	03F02	F02	Verapamil hydrochloride	185.522	33.1763	59.8333	38.9637	34.2534	11.9318	0.321397	-0.934737	0.0617139	12.4838	5.21847		141
02G03	03F03	F03	Dipyridamole	199.932	13.5966	44.8333	20.4296	37.6714	7.52689	0.353984	0.459082	0.0313517	14.1283	3.1126		142
02G04	03F04	F04	Chlorhexidine	176.619	23.1608	63.1667	26.6865	35.4827	6.6919	0.391112	2.04713	0.0210709	14.752	2.95875		143
02G05	03F05	F05	Loperamide hydrochloride	195.85	8.19345	44.6667	17.7388	39.5131	3.74645	0.379627	1.55589	0.0400955	15.5495	1.943		144
02G06	03F06	F06	Chlortetracycline hydrochloride	178.048	20.5483	67	28.6775	40.0033	7.97741	0.327666	-0.666585	0.0454797	13.6134	4.33746		145
02G07	03F07	F07	Tamoxifen citrate	198.691	29.0279	57.5	42.0416	38.3195	7.14496	0.343251	1.38474e-05	0.0354193	13.7873	3.76887		146
02G08	03F08	F08	Nicergoline	172.363	20.9641	82.5	38.8059	34.8517	4.12201	0.316488	-1.14468	0.0278529	11.1431	2.01769		147
02G09	03F09	F09	Canrenoic acid potassium salt	188.189	18.073	64.5	30.8982	37.206	5.26185	0.301332	-1.79294	0.0335822	11.7886	2.8539		148
02G10	03F10	F10	Thioproperazine dimesylate	194.018	25.3452	86.5	49.7423	39.3198	3.86189	0.392999	2.12784	0.0379617	16.0362	2.98979		149
02G11	03F11	F11	Dihydroergotamine tartrate	194.189	27.3421	54	30.3183	42.4699	7.69184	0.358602	0.656584	0.0340263	15.6578	3.2965		150
	03G02	G02	Nothing	156.637	32.8687	83.8333	32.09	32.0903	9.80801	0.334203	-0.386991	0.0398529	11.8102	4.98526
	03G03	G03	DMSO	186.874	45.6243	60.6667	30.4609	42.7822	14.4028	0.31743	-1.1044	0.0459052	14.6392	5.66027
	03G04	G04	DMSO	198.89	31.3563	60.6667	48.8249	47.9008	7.16629	0.350826	0.324025	0.0144997	17.2389	2.98476
	03G05	G05	Lapatinib 5uM	170.049	20.4055	60.5	20.3347	36.5283	8.92108	0.44424	4.3195	0.0501058	17.4737	5.3114
	03G06	G06	Lapatinib 5uM	179.978	21.8096	62.1667	21.711	37.773	5.70566	0.436263	3.97834	0.0353877	16.8833	3.71911
	03G07	G07	DMSO	174.001	31.5395	82	40.9145	34.5529	7.94788	0.304084	-1.67526	0.0396954	11.1439	3.5213
	03G08	G08	DMSO	195.583	22.3846	58.1667	33.1024	44.7881	8.71422	0.326635	-0.7107	0.0522741	15.2259	4.91662
	03G09	G09	Lapatinib 5uM	192.745	22.6445	63.5	54.0065	33.5905	4.25144	0.427363	3.59766	0.043155	15.3543	3.07729
	03G10	G10	Lapatinib 5uM	197.55	14.6076	59.6667	38.6868	40.8749	7.58298	0.450925	4.60545	0.0484927	18.7957	4.97128
	03G11	G11	Nothing	181.385	20.9403	40.6667	16.2809	41.6713	7.0647	0.368316	1.07209	0.0217385	15.8674	3.30338
PLATE #4
Library Plate	Screen Plate	Well Name	Chemical name	Average	Std.dev.	Average	Std.dev.	Average	Std.dev.	Average	robust -ctrl (samples ÷ controls)	Std.dev.	Average	Std.dev.
02H02	04B02	B02	Erythromycin	164.948	20.1698	40.3333	18.6682	16.4888	8.03811	0.137799	-4.02941	0.0198529	3.29799	1.60277		151
02H03	04B03	B03	Chloroxine	171.491	12.5091	43.6667	16.7407	30.0625	7.56434	0.177793	-2.17772	0.0139058	6.31205	1.33269		152
02H04	04B04	B04	Didanosine	181.094	10.0408	45.6667	22.0624	39.929	9.97501	0.190855	-1.57294	0.0193059	8.73852	2.26775		153
02H05	04B05	B05	Josamycin	165.777	17.1991	43.8889	18.347	53.487	9.35054	0.230163	0.247027	0.0169848	12.5559	2.97188		154
02H06	04B06	B06	Paclitaxel	175.05	16.2792	18.7778	7.4796	44.6267	7.48778	0.243922	0.884053	0.0308091	11.664	2.43174		155
02H07	04B07	B07	Ivermectin	180.816	11.1365	34.3333	14.8408	68.1934	7.24045	0.263876	1.80793	0.0162542	18.2372	2.53497		156
02H08	04B08	B08	Gallamine triethiodide	172.881	18.0377	32.6667	13.4722	57.5311	9.62145	0.238784	0.646179	0.0144791	13.9654	2.60812		157
02H09	04B09	B09	Neomycin sulfate	184.848	16.6909	39.1111	21.2217	46.0869	3.81378	0.209693	-0.700763	0.00654719	9.79878	0.868032		158
02H10	04B10	B10	Dihydrostreptomycin sulfate	173.624	16.1699	36	15.2151	59.1705	5.95881	0.245823	0.972082	0.0194417	14.9964	2.47363		159
02H11	04B11	B11	Gentamicine sulfate	168.966	15.5461	42.6667	12.1347	47.0102	5.37481	0.208812	-0.741524	0.0170922	10.287	1.5191		160
03A02	04C02	C02	Isoniazid	177.358	13.4718	39.4444	9.55394	18.5611	10.8169	0.150014	-3.46385	0.0208666	4.36726	2.23885		161
03A03	04C03	C03	Pentylenetetrazole	172.817	15.1139	48	21.4534	41.0876	6.88099	0.188132	-1.699	0.01914	8.91815	1.76777		162
03A04	04C04	C04	Chlorzoxazone	175.909	10.1057	46.4444	12.8949	48.7267	8.83598	0.203772	-0.974865	0.0189225	10.6808	1.9525		163
03A05	04C05	C05	Ornidazole	184.919	11.0085	48.3333	27.4955	54.4138	5.90462	0.229291	0.206655	0.0158197	13.1524	1.498		164
03A06	04C06	C06	Ethosuximide	176.459	10.5215	49.5556	11.2596	55.1736	6.41291	0.229488	0.215752	0.0176592	13.0906	2.06057		165
03A07	04C07	C07	Mafenide hydrochloride	172.012	11.2536	39.5556	11.2596	60.4241	3.48588	0.250508	1.189	0.0136103	15.368	1.22705		166
03A08	04C08	C08	Riluzole hydrochloride	174.396	13.7945	39.7778	20.8493	54.1585	5.53432	0.235815	0.508676	0.0132859	12.9253	1.18512		167
03A09	04C09	C09	Nitrofurantoin	182.079	15.8779	30.4444	12.6403	45.9506	4.90142	0.215326	-0.439938	0.0308348	9.85051	1.52896		168
03A10	04C10	C10	Hydralazine hydrochloride	169.97	15.6614	28.4444	18.7557	54.399	6.79375	0.232765	0.367505	0.00968603	12.8247	1.94162		169
03A11	04C11	C11	Phenelzine sulfate	174.232	7.91263	33.1111	8.02254	54.6825	6.6155	0.217868	-0.322225	0.0137808	12.04	1.78201		170
03B02	04D02	D02	Tranexamic acid	172.173	16.5681	34.7778	7.20725	18.352	11.1657	0.141598	-3.8535	0.0279577	4.20384	2.40109		171
03B03	04D03	D03	Etofylline	172.191	6.08943	43.7778	15.778	44.0891	5.58678	0.197405	-1.26969	0.0136615	9.77965	1.21634		172
03B04	04D04	D04	Tranylcypromine hydrochloride	172.198	20.4473	37.4444	10.0761	54.1381	5.70701	0.236079	0.520905	0.0162497	13.4556	1.71075		173
03B05	04D05	D05	Alverine citrate salt	167.941	17.0728	38.6667	15.4029	43.1641	10.1059	0.201348	-1.08709	0.0204101	9.29528	2.59064		174
03B06	04D06	D06	Aceclofenac	173.145	13.7011	51.4444	17.565	55.2212	11.4888	0.222443	-0.110437	0.0156868	12.634	3.03602		175
03B07	04D07	D07	Iproniazide phosphate	163.948	10.8873	42.1111	13.2235	56.4907	3.22572	0.232261	0.344168	0.0174282	13.3023	1.17663		176
03B08	04D08	D08	Sulfamethoxazole	172.759	12.3439	34.2222	17.2538	53.0269	7.94908	0.227309	0.114865	0.0141653	12.2892	2.16406		177
03B09	04D09	D09	Mephenesin	174.523	15.6428	40.7778	14.4549	49.5535	3.70611	0.225533	0.0326612	0.0136347	11.4931	1.17852		178
03B10	04D10	D10	Phenformin hydrochloride	166.347	10.9445	43.3333	16.0702	54.1459	5.75686	0.220729	-0.189788	0.0167238	12.061	1.29553		179
03B11	04D11	D11	Flutamide	171.977	6.13832	35.1111	18.6242	55.5421	6.34703	0.222164	-0.123348	0.0220325	12.6537	1.99995		180
03C02	04E02	E02	Ampyrone	173.412	12.3383	42.1111	18.347	22.2136	14.1451	0.158572	-3.06763	0.032592	4.81614	3.39035		181
03C03	04E03	E03	Levamisole hydrochloride	172.834	8.17044	47.1111	11.6559	36.5447	12.0589	0.182763	-1.94759	0.0216801	7.80702	2.773		182
03C04	04E04	E04	Pargyline hydrochloride	171.63	10.1309	54.2222	18.613	51.2411	9.59708	0.222283	-0.11784	0.0196768	12.3524	2.19299		183
03C05	04E05	E05	Methocarbamol	169.782	9.48285	53	15.7401	53.1814	7.22331	0.219606	-0.241761	0.0123461	12.008	1.93485		184
03C06	04E06	E06	Aztreonam	172.98	7.27223	44.8889	6.19363	56.749	7.60944	0.226238	0.0653029	0.0198466	13.2313	2.67281		185
03C07	04E07	E07	Cloxacillin sodium salt	170.428	14.8071	35.3333	16.6358	59.7544	7.41342	0.249338	1.13481	0.0186611	15.2799	2.31277		186
03C08	04E08	E08	Catharanthine	168.96	15.0474	46.7778	5.80469	56.2642	8.12256	0.227536	0.125366	0.0116369	12.9584	2.52065		187
03C09	04E09	E09	Pentolinium bitartrate	173.233	11.3527	39.7778	11.189	57.4808	6.09895	0.234161	0.432132	0.0126193	13.5656	1.32654		188
03C10	04E10	E10	Aminopurine, 6-benzyl	175.399	16.0108	37.2222	24.4682	59.7994	9.31774	0.245017	0.934743	0.0154767	14.9295	3.01365		189
03C11	04E11	E11	Tolbutamide	168.401	9.86737	34.1111	10.7406	54.1796	7.15781	0.217793	-0.325702	0.017013	12.0177	2.19335		190
03D02	04F02	F02	Midodrine hydrochloride	172.275	7.76698	41.3333	11.3578	27.732	9.07475	0.167179	-2.66912	0.0151514	5.85719	1.81662		191
03D03	04F03	F03	Thalidomide	174.612	6.94809	46	10.8858	40.7212	6.31404	0.205964	-0.873401	0.0270003	9.73074	1.84449		192
03D04	04F04	F04	Oxolinic acid	169.467	19.8496	43.1111	10.9823	47.4973	6.24425	0.204137	-0.95798	0.0147774	10.3181	1.49834		193
03D05	04F05	F05	Nimesulide	176.784	10.4676	45.6667	19.6787	59.0413	7.22928	0.228074	0.150299	0.0140138	13.8047	2.20945		194
03D06	04F06	F06	Hydrastinine hydrochloride	173.769	11.8269	44	19.564	58.7104	4.88271	0.242412	0.814128	0.0104981	14.4729	1.12272		195
03D07	04F07	F07	Pentoxifylline	165	15.7583	35.4444	11.4139	59.0962	9.71543	0.24519	0.942743	0.0194659	14.8107	3.07578		196
03D08	04F08	F08	Metaraminol bitartrate	171.025	15.1679	43.1111	14.1372	59.5014	7.10563	0.244127	0.893523	0.0182093	14.7241	2.43712		197
03D09	04F09	F09	Salbutamol	181.084	7.30499	32.8889	11.1181	57.5	3.73718	0.228492	0.169627	0.0109315	13.4546	1.12711		198
03D10	04F10	F10	Prilocaine hydrochloride	182.638	15.3626	32.6667	18.3576	53.185	11.545	0.224122	-0.0326612	0.0177345	12.3564	3.29661		199
03D11	04F11	F11	Camptothecine (S,+)	157.158	24.9265	12.4444	4.15665	44.5897	8.96122	0.226459	0.0755227	0.0254193	10.4848	2.90757		200
	04G02	G02	Nothing	176.83	8.1473	46.4444	12.9818	30.5574	8.95286	0.177297	-2.20069	0.0140574	6.5485	1.84638
	04G03	G03	DMSO	174.617	10.2569	37.2222	10.8487	45.6768	6.25765	0.201486	-1.0807	0.0196567	10.1733	1.47562
	04G04	G04	Lapatinib 5uM	169.792	20.4607	34	19.2678	49.8081	4.29257	0.312662	4.06667	0.0270453	16.0198	1.8653
	04G05	G05	Lapatinib 50uM	187.422	9.67705	1.33333	1.93649	19.8	12.0913	0.203797	-0.973724	0.052827	5.21876	3.12827
	04G06	G06	Siramesine 1uM	173.234	11.1187	32.8889	5.39547	59.6731	6.4255	0.265749	1.89464	0.0248229	16.0451	2.40969
	04G07	G07	Siramesine 10uM	158.501	8.76186	23.1111	7.40683	41.5226	5.17721	0.31962	4.38882	0.0203882	13.5844	1.66627
	04G08	G08	Niclosamide 1uM	160.931	20.9054	19.3333	10.3923	36.3265	6.48411	0.269254	2.05691	0.0314337	10.3665	2.38248
	04G09	G09	Ebastine 5uM	171.189	13.5021	30.2222	21.9589	41.6291	5.40867	0.380842	7.22339	0.0226458	16.1251	1.73392
	04G10	G10	Lapatinib 5uM	164.216	12.1642	29.4444	13.8664	46.75	7.47807	0.331457	4.9369	0.0163796	15.547	2.37391
	04G11	G11	DMSO	171.193	9.83389	32.8889	13.1286	55.9755	5.45965	0.220842	-0.184538	0.00885359	12.6978	1.69048
PLATE #5
Library Plate	Screen Plate	Well Name	Chemical name	Average	Std.dev.	Average	Std.dev.	Average	Std.dev.	Average	robust -ctrl (samples ÷ controls)	Std.dev.	Average	Std.dev.
03E02	05B02	B02	Ranitidine hydrochloride	218.53	27.323	40.6667	24.2872	27.5646	6.90692	0.335532	-1.48729	0.0428461	11.3565	3.24342		201
03E03	05B03	B03	Tiratricol, 3,3',5-triiodothyroacetic acid	219.001	26.8305	47.5	44.5455	37.644	7.9584	0.365927	-0.0627312	0.0231556	14.5015	3.47204		202
03E04	05B04	B04	Flufenamic acid	205.084	26.8052	38.5	11.3974	39.9711	7.41743	0.364158	-0.145646	0.0350229	15.3104	3.91107		203
03E05	05B05	B05	Flumequine	235.562	27.9309	28.8333	16.7621	44.2251	9.10098	0.369271	0.0939672	0.0747058	17.7157	6.83978		204
03E06	05B06	B06	Tolfenamic acid	234.192	37.5246	26.3333	20.7332	45.9894	10.146	0.372151	0.22896	0.0282659	17.2422	3.89603		205
03E07	05B07	B07	Meclofenamic acid sodium salt monohydrate	210.542	31.028	37.1667	24.742	42.4764	4.37778	0.371117	0.180518	0.0177472	16.4725	2.20602		206
03E08	05B08	B08	Tibolone	209.582	14.9894	47	13.6821	31.999	8.8948	0.331385	-1.68165	0.0178831	11.9896	2.3873		207
03E09	05B09	B09	Trimethoprim	206.807	24.1638	41.5	43.8942	45.7593	5.2317	0.438604	3.34348	0.0588498	20.3014	3.96886		208
03E10	05B10	B10	Metoclopramide monohydrochloride	210.135	30.2108	36.5	23.3559	38.3019	7.23899	0.368604	0.0627312	0.040579	14.4522	3.98386		209
03E11	05B11	B11	Fenbendazole	191.32	18.0582	37.8333	17.2559	35.8603	9.73703	0.439186	3.37078	0.0404457	16.94	5.33646		210
03F02	05C02	C02	Piroxicam	190.084	21.6084	69	45.1619	34.8869	9.72905	0.359585	-0.360003	0.0225477	13.6269	3.16866		211
03F03	05C03	C03	Pyrantel tartrate	209.909	29.7695	61.3333	52.0103	39.7934	14.2067	0.349394	-0.837612	0.0559315	15.0378	7.35089		212
03F04	05C04	C04	Fenspiride hydrochloride	211.832	24.4476	45.1667	16.9519	37.2091	3.60517	0.340407	-1.25881	0.0351319	13.1987	2.34734		213
03F05	05C05	C05	Gemfibrozil	211.431	13.5174	36.6667	23.4151	40.3647	4.33758	0.363723	-0.166022	0.0248298	14.5915	1.635		214
03F06	05C06	C06	Mefexamide hydrochloride	219.681	29.3058	40	21.0143	46.9775	6.51303	0.370563	0.15452	0.0423545	18.0126	4.01923		215
03F07	05C07	C07	Tiapride hydrochloride	234.109	47.8366	24.1667	23.413	46.0763	6.07169	0.421006	2.51871	0.0460663	21.0723	3.89603		216
03F08	05C08	C08	Mebendazole	221.437	14.0074	35.1667	27.7086	41.144	7.04361	0.387865	0.965453	0.0359503	16.0728	2.64384		217
03F09	05C09	C09	Fenbufen	210.092	18.0828	51	33.1662	39.9431	5.44026	0.365584	-0.0788305	0.0228606	14.7924	2.55199		218
03F10	05C10	C10	Ketoprofen	214.409	24.286	42.8333	22.4715	38.2402	3.91533	0.375084	0.366418	0.0330993	14.6164	2.28004		219
03F11	05C11	C11	Indapamide	208.945	11.3199	46.1667	20.605	34.0814	4.28994	0.358434	-0.413916	0.0248269	13.2261	2.11557		220
03G02	05D02	D02	Norfloxacin	214.441	20.889	42.8333	20.7115	45.5531	7.90031	0.383294	0.751234	0.0383927	17.9269	3.78438		221
03G03	05D03	D03	Antimycin A	233.461	22.6612	36.8333	23.7016	34.2596	7.60564	0.328514	-1.81623	0.0233937	12.4705	2.21094		222
03G04	05D04	D04	Xylometazoline hydrochloride	222.583	36.2468	41.3333	33.7026	40.6589	7.12654	0.337007	-1.41818	0.0440873	15.0388	3.44501		223
03G05	05D05	D05	Oxymetazoline hydrochloride	201.148	13.2079	59.8333	15.5874	39.7836	4.12908	0.347831	-0.910869	0.0280275	14.186	2.42452		224
03G06	05D06	D06	Nifenazone	213.684	23.3769	25.1667	19.9942	43.1151	5.53175	0.412642	2.12673	0.032406	18.663	2.9831		225
03G07	05D07	D07	Griseofulvin	232.523	25.1667	23.6667	10.9484	44.8593	2.62375	0.406707	1.84854	0.0241316	18.5278	1.59389		226
03G08	05D08	D08	Clemizole hydrochloride	197.438	25.9855	48.5	29.7977	38.6895	4.85345	0.362985	-0.200615	0.0205632	14.552	2.33313		227
03G09	05D09	D09	Tropicamide	205.091	11.7234	40.5	18.3929	38.3888	2.8862	0.370409	0.147339	0.0309126	14.5788	1.95237		228
03G10	05D10	D10	Nefopam hydrochloride	198.118	20.4575	63.8333	32.7989	41.7351	4.97851	0.353154	-0.661398	0.0329354	15.1561	2.73558		229
03G11	05D11	D11	Phentolamine hydrochloride	219.753	27.3406	49.3333	29.6491	44.8205	6.11407	0.393361	1.22304	0.0189743	18.3326	2.68434		230
03H02	05E02	E02	Etodolac	207.989	27.0878	43.6667	17.6257	44.2571	8.97856	0.375003	0.36262	0.0164875	17.2383	2.95708		231
03H03	05E03	E03	Scopolamin-N-oxide hydrobromide	222.212	26.9951	43.3333	25.0013	35.4436	6.8838	0.320965	-2.17004	0.0374476	11.8099	2.48748		232
03H04	05E04	E04	Hyoscyamine (L)	200.648	18.7255	45.1667	25.3094	34.709	5.14001	0.332709	-1.61963	0.0751189	12.0281	3.70825		233
03H05	05E05	E05	Chlorphensin carbamate	208.804	13.2289	37.3333	21.9059	43.0883	8.07904	0.361478	-0.271279	0.0180874	15.9497	3.65441		234
03H06	05E06	E06	Metampicillin sodium salt	195.4	18.7582	60.8333	44.544	36.5672	3.40692	0.355604	-0.546546	0.0169871	13.7009	1.42776		235
03H07	05E07	E07	Dilazep dihydrochloride	221.942	22.7164	38.6667	27.9762	41.3976	5.90372	0.393907	1.24862	0.0508225	16.6313	3.86281		236
03H08	05E08	E08	Ofloxacin	233.984	18.1574	38.1667	25.0792	32.5176	2.95909	0.322707	-2.08837	0.0107342	11.5469	1.22639		237
03H09	05E09	E09	Lomefloxacin hydrochloride	193.323	14.5028	72.3333	25.2402	36.4226	6.43353	0.345698	-1.01083	0.0148325	13.3865	2.36564		238
03H10	05E10	E10	Orphenadrine hydrochloride	216.112	24.475	23	4.93964	37.4249	5.8928	0.35753	-0.456294	0.0329287	14.2934	2.79491		239
03H11	05E11	E11	Proglumide	214.735	41.2474	44.1667	25.0872	43.075	3.55064	0.391277	1.12538	0.0219921	17.6124	1.78083		240
04A02	05F02	F02	Mexiletine hydrochloride	203.734	28.0183	44	30	41.5118	2.61404	0.374508	0.339413	0.0274441	16.5619	1.60049		241
04A03	05F03	F03	Flavoxate hydrochloride	226.002	18.5654	34.6667	17.7276	32.3288	11.4785	0.341113	-1.22572	0.0692003	12.1909	5.64723		242
04A04	05F04	F04	Bufexamac	207.917	12.9008	49.3333	19.4594	42.2427	8.25077	0.332059	-1.65008	0.030465	14.63	3.22642		243
04A05	05F05	F05	Glutethimide, para-amino	206.753	23.4658	45	27.3788	42.6074	6.93723	0.380739	0.631466	0.020867	16.3916	3.07384		244
04A06	05F06	F06	Dropropizine (R,S)	206.235	24.7746	47.3333	28.6263	44.0964	4.32765	0.400311	1.54875	0.0245891	17.7412	2.08743		245
04A07	05F07	F07	Pinacidil	211.658	22.2034	39.3333	36.5659	43.2763	6.54055	0.376925	0.452714	0.0453816	17.0237	4.1172		246
04A08	05F08	F08	Albendazole	188.214	9.16472	40.5	16.2696	33.0016	3.29337	0.347318	-0.934907	0.0165396	12.2074	1.35736		247
04A09	05F09	F09	Clonidine hydrochloride	208.939	26.1405	48.6667	26.1432	45.0579	9.20159	0.378186	0.511796	0.0292291	17.6175	4.64004		248
04A10	05F10	F10	Bupropion hydrochloride	209.534	21.736	54.5	26.2202	44.2683	3.82024	0.399198	1.49662	0.0248579	17.9685	1.78731		249
04A11	05F11	F11	Alprenolol hydrochloride	220.162	17.6953	37.6667	13.0179	43.6502	3.80219	0.397706	1.42667	0.016877	17.8208	1.46799		250
	05G02	G02	Nothing	196.146	15.0602	53.5	12.227	38.037	6.35399	0.368651	0.0649411	0.0241441	14.5576	3.13768
	05G03	G03	DMSO	208.676	21.9287	52.3333	26.7333	35.4664	6.09021	0.330538	-1.72138	0.0361925	12.4737	3.36166
	05G04	G04	DMSO	214.355	22.9193	38.8333	16.558	33.8617	7.33102	0.324085	-2.02381	0.0520766	11.7393	3.64638
	05G05	G05	Lapatinib 5uM	220.088	40.7062	24.5	19.3158	36.6809	8.21843	0.523192	7.30802	0.0623189	19.2308	5.10122
	05G06	G06	Lapatinib 5uM	225.47	20.2828	22.1667	10.3425	43.6676	5.66538	0.535223	7.87186	0.0559262	23.7728	4.77752
	05G07	G07	DMSO	199.516	18.2265	50.8333	27.1324	41.1567	2.82182	0.372649	0.252314	0.0309009	15.5924	2.04565
	05G08	G08	DMSO	212.515	18.009	37.5	19.3261	34.7313	5.70111	0.324423	-2.00799	0.0617496	11.9813	3.59929
	05G09	G09	Lapatinib 5uM	201.117	21.6156	57.5	48.128	36.9923	4.12668	0.506741	6.53698	0.0545419	19.3065	3.61401
	05G10	G10	Lapatinib 5uM	191.425	25.1456	42.5	42.4488	34.7882	10.2443	0.477128	5.14906	0.0808486	17.8943	7.06112
	05G11	G11	Nothing	212.635	19.0959	45.1667	32.8476	45.95	6.8359	0.403544	1.7003	0.0481296	18.9514	4.21966
PLATE #6
Library Plate	Screen Plate	Well Name	Chemical name	Average	Std.dev.	Average	Std.dev.	Average	Std.dev.	Average	robust -ctrl (samples ÷ controls)	Std.dev.	Average	Std.dev.
04B02	06B02	B02	Chlorothiazide	181.815	16.8924	83.5	19.6647	39.1564	9.55603	0.399944	1.21526	0.0486424	16.3614	5.44193		251
04B03	06B03	B03	Diphenidol hydrochloride	176.823	26.348	66.8333	87.7187	37.5341	5.49141	0.405862	1.47807	0.0198909	15.5003	2.06645		252
04B04	06B04	B04	Norethindrone	200.017	32.6483	40	22.7596	37.135	5.24031	0.358458	-0.627273	0.026807	13.5639	2.17825		253
04B05	06B05	B05	Nortriptyline hydrochloride	205.044	18.2573	57.6667	37.628	31.9916	3.8781	0.471383	4.38805	0.0368255	15.3001	2.54919		254
04B06	06B06	B06	Niflumic acid	184.106	20.7454	54.6667	34.2384	33.1927	5.64709	0.373945	0.0605652	0.0520933	12.3249	2.72154		255
04B07	06B07	B07	Isotretinoin	203.481	32.1492	37.6667	23.7037	36.2208	8.32723	0.350113	-0.997881	0.0426827	13.0659	2.30534		256
04B08	06B08	B08	Retinoic acid	186.832	18.7985	68.6667	18.6512	33.2348	6.17619	0.3471	-1.13169	0.0216745	11.8737	2.73685		257
04B09	06B09	B09	Antazoline hydrochloride	192.688	16.3452	47	26.1916	31.9549	5.55294	0.34942	-1.02867	0.00902193	11.4954	1.81148		258
04B10	06B10	B10	Ethacrynic acid	184.417	11.6094	66.5	35.0927	34.666	5.9095	0.347199	-1.12729	0.0287026	12.2307	2.82748		259
04B11	06B11	B11	Praziquantel	187.066	17.4843	80.1667	41.6193	40.4952	2.55473	0.378021	0.24158	0.015307	15.2596	1.47198		260
04C02	06C02	C02	Ethisterone	188.884	18.0274	58.8333	11.7884	34.6245	8.18567	0.384808	0.543011	0.0344524	14.0441	3.57388		261
04C03	06C03	C03	Triprolidine hydrochloride	183.344	24.7388	74.3333	35.2004	40.325	5.79334	0.403419	1.3696	0.0269865	16.5363	3.04863		262
04C04	06C04	C04	Doxepin hydrochloride	198.833	21.8096	60.6667	47.4581	37.6045	3.54877	0.387375	0.657001	0.0250501	15.1011	2.14396		263
04C05	06C05	C05	Dyclonine hydrochloride	184.327	24.0648	73	35.0828	37.4273	3.84676	0.385665	0.581055	0.0258517	14.7668	2.44532		264
04C06	06C06	C06	Dimenhydrinate	187.991	18.0443	70.5	23.8055	37.0497	7.12628	0.383224	0.472644	0.0278247	14.7382	3.30271		265
04C07	06C07	C07	Disopyramide	178.157	26.3588	64.5	35.0984	31.9964	7.38035	0.344679	-1.23923	0.0164721	11.3451	3.03876		266
04C08	06C08	C08	Clotrimazole	200.315	18.4363	48.3333	27.3691	37.4144	4.53788	0.364851	-0.343333	0.0242884	13.7904	2.09287		267
04C09	06C09	C09	Vinpocetine	191.801	21.3977	49.1667	22.9558	37.3105	5.68627	0.365691	-0.306017	0.00725592	13.8167	2.27259		268
04C10	06C10	C10	Clomipramine hydrochloride	185.955	20.541	87.8333	45.0085	41.1315	5.43071	0.397715	1.11627	0.0270312	16.7126	2.64462		269
04C11	06C11	C11	Fendiline hydrochloride	182.812	22.5514	78	50.9588	35.3085	5.2285	0.422249	2.20588	0.0441305	15.1523	3.57624		270
04D02	06D02	D02	Vincamine	183.257	24.0636	79.1667	39.6405	35.0569	7.7188	0.389677	0.759267	0.0233838	13.8729	3.44847		271
04D03	06D03	D03	Indomethacin	180.565	17.2962	70.6667	51.601	38.7664	4.05653	0.374788	0.0980089	0.0126882	14.6283	1.38597		272
04D04	06D04	D04	Cortisone	201.871	27.0429	59.6667	29.8842	32.8814	6.35286	0.345491	-1.20317	0.0207654	12.2868	2.35646		273
04D05	06D05	D05	Prednisolone	182.593	7.90314	71.1667	15.8419	32.9381	5.91523	0.349695	-1.01646	0.0203953	11.9703	2.55218		274
04D06	06D06	D06	Fenofibrate	183.226	12.6262	76.5	25.8824	36.3592	4.22272	0.371218	-0.0605652	0.0183949	13.8257	2.16298		275
04D07	06D07	D07	Bumetanide	194.816	10.408	53.6667	32.2965	32.5763	5.50357	0.366183	-0.284182	0.0298094	12.8542	3.35102		276
04D08	06D08	D08	Labetalol hydrochloride	188.352	18.8766	68	34.8941	32.4473	3.15843	0.340973	-1.40383	0.0154766	11.4405	1.32685		277
04D09	06D09	D09	Cinnarizine	186.578	19.0591	55.5	27.1643	30.5337	5.37578	0.326731	-2.03635	0.0168447	10.3523	2.24316		278
04D10	06D10	D10	Methylprednisolone, 6-alpha	179.294	18.8027	62.1667	21.2548	29.6078	6.0977	0.311049	-2.73284	0.0249476	9.64172	2.54826		279
04D11	06D11	D11	Quinidine hydrochloride monohydrate	189.056	3.40858	62	30.1131	37.3668	5.47044	0.374961	0.1057	0.0215489	14.3002	2.6296		280
04E02	06E02	E02	Fludrocortisone acetate	181.577	24.1683	83.3333	53.7947	33.5582	4.1386	0.367546	-0.223638	0.0165867	12.6638	1.70594		281
04E03	06E03	E03	Fenoterol hydrobromide	185.198	20.1107	66.5	37.8774	36.9384	3.9324	0.366986	-0.248513	0.0172819	13.7452	1.22008		282
04E04	06E04	E04	Homochlorcyclizine dihydrochloride	203.336	14.5253	41.3333	18.8962	33.6086	3.42544	0.47938	4.74319	0.0307381	16.1311	2.14519		283
04E05	06E05	E05	Diethylcarbamazine citrate	192.149	21.9547	66.8333	33.2591	37.2727	5.62184	0.378926	0.281765	0.0292778	14.5821	3.01986		284
04E06	06E06	E06	Chenodiol	202.063	27.6471	50.1667	28.3296	41.3715	4.78677	0.385765	0.585495	0.0310468	16.4282	2.98409		285
04E07	06E07	E07	Perhexiline maleate	205.294	16.765	51.6667	26.9196	36.5698	4.23545	0.448241	3.36025	0.0613541	16.6892	2.894		286
04E08	06E08	E08	Oxybutynin chloride	192.009	15.8918	55.5	39.5715	33.4384	6.52385	0.356439	-0.716951	0.0220698	12.2404	2.929		287
04E09	06E09	E09	Spiperone	196.267	39.1394	70.8333	77.5149	39.9249	9.36931	0.342527	-1.3348	0.0204272	13.7419	3.23287		288
04E10	06E10	E10	Pyrilamine maleate	188.577	18.4859	70.5	37.4313	34.6902	2.60455	0.354748	-0.792056	0.020735	12.703	1.40243		289
04E11	06E11	E11	Sulfinpyrazone	183.557	17.1089	80.1667	38.7991	35.6022	7.58316	0.378655	0.26975	0.0232813	13.9731	3.40265		290
04F02	06F02	F02	Dantrolene sodium salt	177.217	25.0233	80.5	60.2022	39.3747	10.0086	0.394825	0.987878	0.027784	15.9061	4.77038		291
04F03	06F03	F03	Trazodone hydrochloride	175.878	11.9252	58.1667	16.881	36.8924	4.38988	0.383857	0.500779	0.0153698	14.5034	1.92243		292
04F04	06F04	F04	Glafenine hydrochloride	188.596	14.3856	59.1667	24.0534	41.7083	5.11209	0.38147	0.394767	0.0176688	16.2761	2.42014		293
04F05	06F05	F05	Pimethixene maleate	207.064	27.3968	52.5	39.5462	37.1122	2.53787	0.416914	1.96894	0.0570923	16.0579	2.82979		294
04F06	06F06	F06	Pergolide mesylate	182.327	18.7911	77.6667	38.8467	34.1596	6.00414	0.374924	0.104053	0.0212804	12.9703	2.22603		295
04F07	06F07	F07	Acemetacin	195.433	13.6179	69.5	26.1438	36.1368	5.25334	0.368259	-0.19197	0.0273447	13.7612	2.63715		296
04F08	06F08	F08	Benzydamine hydrochloride	184.64	13.0479	69.6667	37.0657	36.0683	2.90729	0.363242	-0.414786	0.0232438	13.2867	1.8254		297
04F09	06F09	F09	Fipexide hydrochloride	189.413	30.3576	69.6667	48.3349	32.8316	3.20853	0.354291	-0.812328	0.0381789	11.3312	0.9425		298
04F10	06F10	F10	Mifepristone	195.005	19.7077	60.6667	43.912	35.5672	3.24589	0.362834	-0.432924	0.0195184	13.1932	1.8463		299
04F11	06F11	F11	Diperodon hydrochloride	183.922	17.95	52.8333	25.6703	35.336	6.45366	0.364648	-0.35234	0.0391452	13.2276	3.17696		300
	06G02	G02	Nothing	193.896	20.1357	64.3333	23.3552	37.9638	4.77091	0.419154	2.06843	0.0351195	16.3518	2.83854
	06G03	G03	DMSO	180.738	17.4203	69.1667	30.5249	36.2466	2.60183	0.369367	-0.142777	0.0246602	13.6679	1.57504
	06G04	G04	DMSO	184.926	16.2134	74.1667	27.5203	33.5952	5.14413	0.361385	-0.497289	0.0397066	12.4959	2.98507
	06G05	G05	Lapatinib 5uM	156.597	13.5247	102.833	46.4948	26.9289	4.67113	0.567333	8.64943	0.0240325	15.6893	2.90644
	06G06	G06	Lapatinib 5uM	187.089	20.1842	60.1667	37.2635	30.6123	4.56223	0.60674	10.3996	0.0421574	18.8752	3.19944
	06G07	G07	DMSO	184.34	22.9132	64.5	21.4079	35.7683	7.51989	0.353525	-0.846333	0.050465	13.0947	3.97806
	06G08	G08	DMSO	179.652	18.4659	74.3333	36.1202	33.9461	4.98012	0.339693	-1.46065	0.0215526	11.7928	2.16806
	06G09	G09	Lapatinib 5uM	186.507	21.7094	68.3333	48.1982	30.1419	2.92022	0.573792	8.93632	0.0670611	17.3963	2.84502
	06G10	G10	Lapatinib 5uM	185.618	17.2468	70.5	26.2888	34.267	4.5408	0.57842	9.14185	0.0394137	20.1338	3.61861
	06G11	G11	Nothing	189.999	15.1065	72.5	29.7775	36.7655	4.2616	0.367377	-0.231137	0.019053	13.9961	2.27621
PLATE #7
Library Plate	Screen Plate	Well Name	Chemical name	Average	Std.dev.	Average	Std.dev.	Average	Std.dev.	Average	robust -ctrl (samples ÷ controls)	Std.dev.	Average	Std.dev.
04G02	07B02	B02	Lisinopril	203.149	15.9954	45.6667	13.784	54.0994	10.8334	0.224865	-2.11567	0.0254549	14.5561	3.05988		301
04G03	07B03	B03	Lincomycin hydrochloride	210.119	16.9606	36.2222	13.0937	58.5448	14.1898	0.263204	-0.551783	0.0175771	17.4625	3.87862		302
04G04	07B04	B04	Telenzepine dihydrochloride	200.955	20.3409	45.7778	14.0426	58.385	7.95735	0.263657	-0.533271	0.0242733	17.1877	2.31489		303
04G05	07B05	B05	Econazole nitrate	212.903	16.7348	37.5556	3.53946	64.2245	6.86375	0.280198	0.141445	0.0148326	18.4281	2.3284		304
04G06	07B06	B06	Bupivacaine hydrochloride	177.354	11.3789	49.3333	22.9456	70.4378	9.43221	0.307812	1.26786	0.017587	22.2993	3.48957		305
04G07	07B07	B07	Clemastine fumarate	209.375	22.2317	33.8889	16.5109	64.06	14.5319	0.35496	3.19105	0.0297902	23.7045	6.55991		306
04G08	07B08	B08	Oxytetracycline dihydrate	201.878	13.6738	34.8889	10.6354	64.354	5.22316	0.299121	0.913316	0.00744969	19.827	1.29876		307
04G09	07B09	B09	Pimozide	197.552	23.2048	36.5556	16.9124	62.8498	6.02826	0.279693	0.120856	0.0179677	18.0241	2.4027		308
04G10	07B10	B10	Amodiaquin dihydrochloride dihydrate	204.151	18.4649	36.2222	14.3333	65.8625	8.69106	0.285123	0.342338	0.019322	19.4473	3.4441		309
04G11	07B11	B11	Mebeverine hydrochloride	191.217	18.0317	41.1111	25.8043	57.1518	4.0112	0.273087	-0.148631	0.0103685	16.4109	1.67554		310
04H02	07C02	C02	Ifenprodil tartrate	208.243	15.2133	38.8889	9.04771	48.203	5.45546	0.232162	-1.81802	0.0136358	13.1407	1.43401		311
04H03	07C03	C03	Flunarizine dihydrochloride	200.294	19.5623	45.6667	17.8676	57.8604	8.62092	0.273929	-0.114295	0.0145513	16.8822	2.78899		312
04H04	07C04	C04	Trifluoperazine dihydrochloride	200.376	20.4475	45.1111	14.4952	51.286	10.6209	0.330568	2.19609	0.0309888	18.5276	4.38857		313
04H05	07C05	C05	Enalapril maleate	207.907	17.4355	35.4444	12.2384	59.8471	7.8862	0.267669	-0.369629	0.0198011	16.8993	2.78664		314
04H06	07C06	C06	Minocycline hydrochloride	191.77	13.0383	39.3333	13.9014	79.6149	9.98932	0.331056	2.216	0.0204426	26.4583	3.89404		315
04H07	07C07	C07	Glibenclamide	199.37	17.8723	42.5556	19.9694	65.5032	6.51302	0.304288	1.12409	0.0201248	20.5245	2.30477		316
04H08	07C08	C08	Guanethidine sulfate	199.702	13.0201	42.4444	22.6115	67.5362	6.07211	0.299959	0.947518	0.0158524	20.6591	2.48056		317
04H09	07C09	C09	Quinacrine dihydrochloride dihydrate	234.322	6.51786	27.7778	8.72894	57.3934	7.69579	0.473053	8.00822	0.0438132	28.0798	4.14176		318
04H10	07C10	C10	Clofilium tosylate	205.102	15.2767	45.6667	21.9659	65.0578	9.3614	0.295517	0.766322	0.0115858	19.9586	2.84224		319
04H11	07C11	C11	Fluphenazine dihydrochloride	205.663	13.9146	33	9.70824	44.9377	8.44232	0.352405	3.08683	0.0418221	17.0843	4.66887		320
05A02	07D02	D02	Streptomycin sulfate	209.901	19.1721	44.8889	17.4603	46.9371	9.01831	0.229364	-1.93214	0.0200861	12.5608	2.24794		321
05A03	07D03	D03	Alfuzosin hydrochloride	203.52	21.3101	49	18.4865	55.9909	7.37953	0.260854	-0.647641	0.0113434	15.6344	2.22349		322
05A04	07D04	D04	Chlorpropamide	192.037	17.6765	47.3333	15.4919	65.0986	10.4688	0.27721	0.0195655	0.0206071	19.0076	3.64648		323
05A05	07D05	D05	Phenylpropanolamine hydrochloride	208.365	20.8302	39.5556	11.4686	60.8905	12.6483	0.259786	-0.69118	0.0196103	16.6764	4.38027		324
05A06	07D06	D06	Ascorbic acid	183.287	10.7178	44.4444	20.3292	77.6017	7.93639	0.314082	1.52359	0.0174457	24.6911	3.52811		325
05A07	07D07	D07	Methyldopa (L,-)	196.41	12.2696	45.2222	23.6208	61.9925	8.52131	0.28022	0.142348	0.0190131	18.0691	3.22449		326
05A08	07D08	D08	Cefoperazone dihydrate	208.236	22.2544	40.4444	22.7767	66.101	12.974	0.279741	0.122783	0.018981	19.034	4.11465		327
05A09	07D09	D09	Zoxazolamine	207.566	20.227	38.8889	11.1517	58.9273	7.65348	0.265296	-0.466452	0.020636	16.2182	2.72548		328
05A10	07D10	D10	Tacrine hydrochloride hydrate	203.557	17.9188	45.7778	18.3765	60.8517	6.96939	0.270868	-0.239127	0.0214607	17.2086	2.36451		329
05A11	07D11	D11	Bisoprolol fumarate	213.4	21.7905	30.7778	10.3414	64.3996	12.6918	0.26809	-0.352474	0.020618	18.1644	4.13116		330
05B02	07E02	E02	Tremorine dihydrochloride	200.104	15.9617	47.5556	17.4364	51.3251	7.49832	0.238261	-1.56924	0.0262621	13.924	2.61193		331
05B03	07E03	E03	Practolol	194.088	14.5899	61.5556	39.7747	56.0329	12.4474	0.273141	-0.14643	0.0386941	16.5028	4.57424		332
05B04	07E04	E04	Zidovudine, AZT	194.902	15.393	46.3333	8.544	56.8906	9.34832	0.282521	0.236177	0.0204784	17.0331	3.50881		333
05B05	07E05	E05	Sulfisoxazole	214.118	12.7007	39.1111	8.83805	63.4576	8.72612	0.282226	0.224178	0.0198269	18.7385	3.02115		334
05B06	07E06	E06	Zaprinast	190.558	10.9424	38.1111	13.2518	80.1817	6.82603	0.314415	1.53721	0.0173515	25.5098	2.9003		335
05B07	07E07	E07	Chlormezanone	204.824	15.8106	31.5556	8.83333	64.5106	7.71451	0.276251	-0.0195655	0.0204753	18.4603	3.28785		336
05B08	07E08	E08	Procainamide hydrochloride	206.245	7.48898	45.1111	9.95546	65.659	13.284	0.275397	-0.0544175	0.0240056	18.6664	4.93413		337
05B09	07E09	E09	N6-methyladenosine	209.014	9.53679	38.3333	14.2653	60.7943	7.76758	0.266204	-0.429377	0.0166746	16.6926	2.3807		338
05B10	07E10	E10	Guanfacine hydrochloride	206.171	14.55	38	11.3908	56.8631	5.40175	0.274558	-0.0886114	0.0104285	16.184	1.92677		339
05B11	07E11	E11	Domperidone	203.189	20.1711	38.1111	11.0164	59.6697	10.5445	0.268503	-0.335609	0.0254904	16.6462	3.84572		340
05C02	07F02	F02	Furosemide	207.596	23.3214	41.3333	19.8872	51.9555	10.2288	0.237986	-1.58044	0.0313632	14.3228	3.0601		341
05C03	07F03	F03	Methapyrilene hydrochloride	208.352	23.4668	44.7778	17.9846	60.6692	8.34582	0.274864	-0.0761479	0.0152396	17.9123	3.17316		342
05C04	07F04	F04	Desipramine hydrochloride	203.339	16.2246	36.8889	8.06915	57.3747	10.1011	0.299847	0.942949	0.0242985	18.1909	3.73879		343
05C05	07F05	F05	Clorgyline hydrochloride	204.217	17.5085	49.1111	16.0113	58.469	8.44592	0.26759	-0.372865	0.0134762	16.3059	2.75643		344
05C06	07F06	F06	Clenbuterol hydrochloride	178.864	8.04728	47.7778	9.66667	72.1148	6.62843	0.298183	0.875061	0.034263	22.0147	4.04145		345
05C07	07F07	F07	Maprotiline hydrochloride	207.598	17.355	40.1111	10.3976	64.7583	9.04287	0.29767	0.854159	0.0175814	19.9267	3.50048		346
05C08	07F08	F08	Thioguanosine	192.662	17.2504	35.2222	13.9443	51.5962	10.2403	0.298695	0.895939	0.01354	16.2696	3.41865		347
05C09	07F09	F09	Chlorprothixene hydrochloride	211.7	19.8088	36	16.3325	60.4272	10.024	0.290029	0.542436	0.0185391	18.3282	3.98125		348
05C10	07F10	F10	Ritodrine hydrochloride	217.848	21.1883	38.7778	10.4257	63.0235	7.58436	0.274434	-0.0936766	0.0128229	18.0744	2.63784		349
05C11	07F11	F11	Clozapine	212.19	22.6249	42.2222	19.8858	55.7253	9.59919	0.272511	-0.172106	0.0155047	15.6984	2.72818		350
	07G02	G02	Nothing	203.403	15.2826	47.2222	17.527	56.0824	6.8566	0.259681	-0.695486	0.0259748	15.9659	2.72816
	07G03	G03	DMSO	190.862	19.4726	52.4444	26.7494	57.1212	7.59531	0.271819	-0.200362	0.014847	16.1022	2.48566
	07G04	G04	Lapatinib 5uM	187.496	18.9466	37.6667	14.5	43.4923	5.60091	0.377859	4.12514	0.027238	17.311	2.95726
	07G05	G05	Lapatinib 50uM	217.282	13.9901	3.11111	2.02759	16.0146	7.73586	0.210975	-2.68225	0.04195	3.64874	1.74784
	07G06	G06	Siramesine 1uM	187.556	16.0951	33.6667	10.2225	77.7937	7.79223	0.361769	3.46882	0.0168523	28.2258	3.4023
	07G07	G07	Siramesine 10uM	199.315	17.2935	16.4444	8.09492	48.3491	10.1046	0.300723	0.978673	0.0235287	15.2142	3.19483
	07G08	G08	Niclosamide 1uM	197.099	21.4994	20.1111	5.62238	40.3755	5.75987	0.351721	3.05895	0.0259284	14.8121	3.06613
	07G09	G09	Ebastine 5uM	195.664	14.1591	37	10.9886	38.4759	5.32141	0.40677	5.30445	0.0326635	16.5244	2.86013
	07G10	G10	Lapatinib 5uM	204.961	15.8997	36	14.0535	48.1713	5.6804	0.373259	3.9375	0.0243688	18.7754	2.65096
	07G11	G11	DMSO	196.85	18.2283	42.4444	17.8753	55.5829	6.77856	0.262182	-0.593465	0.020723	15.4521	3.1137
PLATE #8
Library Plate	Screen Plate	Well Name	Chemical name	Average	Std.dev.	Average	Std.dev.	Average	Std.dev.	Average	robust -ctrl (samples ÷ controls)	Std.dev.	Average	Std.dev.
05D02	08B02	B02	Chlorthalidone	190.373	13.1756	84.1667	24.6123	26.1403	5.49575	0.341424	-0.567834	0.0149564	9.5982	2.28199		351
05D03	08B03	B03	Dobutamine hydrochloride	176.256	13.8741	102.167	37.4295	27.8932	4.49367	0.319211	-1.36881	0.00953504	9.23489	1.52127		352
05D04	08B04	B04	Moclobemide	183.868	12.2203	95.3333	20.7621	32.2668	4.83599	0.345878	-0.407231	0.0127122	11.4261	1.95412		353
05D05	08B05	B05	Clopamide	179.653	14.697	117.167	43.3839	33.2649	5.60341	0.36263	0.196806	0.0343666	12.3659	2.64696		354
05D06	08B06	B06	Hycanthone	207.138	15.7995	65.6667	27.1416	41.505	3.14391	0.4102	1.91207	0.0232191	17.0689	1.60438		355
05D07	08B07	B07	Adenosine 5'-monophosphate monohydrate	181.557	10.7128	100.333	11.1295	36.0019	4.13693	0.351884	-0.190675	0.013792	12.8971	1.48495		356
05D08	08B08	B08	Amoxicillin	186.646	12.7326	82.5	30.2969	24.5443	7.04017	0.317892	-1.41637	0.0399819	8.62174	2.51854		357
05D09	08B09	B09	Cephalexin monohydrate	174.486	16.8122	112.833	37.3814	31.8638	2.21984	0.345251	-0.429867	0.0118415	11.2205	0.951143		358
05D10	08B10	B10	Dextromethorphan hydrobromide monohydrate	187.509	13.7232	96.1667	29.7417	33.9117	3.28373	0.370865	0.493749	0.0249456	12.8205	1.72066		359
05D11	08B11	B11	Droperidol	188.109	7.435	81.8333	22.3465	30.9565	4.41827	0.355415	-0.0633459	0.0243976	11.611	1.69585		360
05E02	08C02	C02	Bambuterol hydrochloride	193.6	19.584	75.3333	39.6921	27.8764	8.26834	0.327895	-1.05567	0.03143	9.9489	3.29729		361
05E03	08C03	C03	Betamethasone	183.786	15.1078	82.5	27.2525	22.4386	2.50339	0.319383	-1.36262	0.0410381	7.77588	1.25691		362
05E04	08C04	C04	Colchicine	213.361	30.8648	35.3333	11.4134	30.3034	6.53912	0.466285	3.93438	0.056846	15.9221	5.20371		363
05E05	08C05	C05	Metergoline	178.349	9.36064	105.333	11.1654	34.7868	2.04101	0.376882	0.710695	0.0169849	13.4492	1.23005		364
05E06	08C06	C06	Brinzolamide	183.08	20.4546	111.5	42.2362	31.6632	1.80923	0.33808	-0.688433	0.0098746	10.8591	0.767625		365
05E07	08C07	C07	Ambroxol hydrochloride	189.134	10.3513	89.6667	24.0222	31.6675	3.51389	0.366663	0.342222	0.0252055	12.1168	1.95743		366
05E08	08C08	C08	Benfluorex hydrochloride	189.847	8.07345	90.6667	16.5247	31.2883	5.4083	0.365861	0.313297	0.0242125	11.3419	1.77331		367
05E09	08C09	C09	Bepridil hydrochloride	193.198	13.3827	82.3333	22.9928	37.1007	3.56156	0.431281	2.67222	0.02453	16.2863	2.0321		368
05E10	08C10	C10	Meloxicam	189.641	13.0092	96.8333	24.1198	37.398	0.868779	0.376403	0.693426	0.0240335	14.2765	0.908826		369
05E11	08C11	C11	Benzbromarone	181.231	17.3817	115.667	54.6028	31.4232	7.50771	0.369051	0.428327	0.0173197	11.807	2.79048		370
05F02	08D02	D02	Ketotifen fumarate	182.563	7.82633	94.1667	31.9275	30.351	3.86373	0.353293	-0.139877	0.0145156	10.8184	1.5202		371
05F03	08D03	D03	Debrisoquin sulfate	190.466	13.2473	76.3333	23.4066	27.1905	4.31992	0.339025	-0.654338	0.0196215	9.5125	1.60388		372
05F04	08D04	D04	Amethopterin (R,S)	224.095	18.8713	63.3333	22.3756	45.172	7.56294	0.391866	1.251	0.0333672	18.0808	4.59519		373
05F05	08D05	D05	Methylergometrine maleate	181.659	8.50563	90.8333	13.5265	30.6183	5.70357	0.350178	-0.252199	0.0310297	11.0408	2.5464		374
05F06	08D06	D06	Methiothepin maleate	194.199	20.826	91.6667	42.9403	29.9006	4.82468	0.409298	1.87956	0.0238492	12.6534	2.11776		375
05F07	08D07	D07	Clofazimine	185.853	23.934	93.1667	45.3229	33.7468	2.7862	0.456331	3.57546	0.0512897	15.5173	1.95111		376
05F08	08D08	D08	Nafronyl oxalate	189.264	11.4181	85.3333	36.1423	33.0598	4.60789	0.359556	0.0859379	0.0302874	12.4845	2.08955		377
05F09	08D09	D09	Bezafibrate	182.747	13.4973	111	42.1284	35.1364	3.41828	0.382751	0.922337	0.0209054	13.8455	1.57376		378
05F10	08D10	D10	Nefazodone HCl	178.079	16.1556	90.5	48.5747	34.2284	6.48301	0.407908	1.82944	0.0192783	14.356	2.76227		379
05F11	08D11	D11	Clebopride maleate	182.073	18.8166	102	41.2747	33.5308	4.58646	0.374434	0.622432	0.0214179	12.9775	2.19516		380
05G02	08E02	E02	Lidoflazine	180.174	12.3343	86.5	23.2616	26.5427	3.01618	0.336921	-0.730207	0.0108687	9.51732	0.858643		381
05G03	08E03	E03	Betaxolol hydrochloride	182.657	6.3809	98.1667	20.2526	29.6943	4.10996	0.346318	-0.391394	0.0187454	10.2983	1.32596		382
05G04	08E04	E04	Nicardipine hydrochloride	187.097	14.5103	91.8333	41.3251	30.9044	3.70267	0.352227	-0.178328	0.021977	11.2423	1.7807		383
05G05	08E05	E05	Probucol	174.663	6.48924	106.833	22.0401	32.0537	6.36805	0.354185	-0.107704	0.0289463	11.8111	2.90501		384
05G06	08E06	E06	Mitoxantrone dihydrochloride	227.541	7.73111	51.5	9.11592	37.8761	4.61179	0.376045	0.680502	0.0295059	15.1458	1.83698		385
05G07	08E07	E07	GBR 12909 dihydrochloride	182.556	14.9816	98.1667	31.2116	35.7781	3.36458	0.430723	2.65208	0.0220806	15.5029	1.32623		386
05G08	08E08	E08	Carbetapentane citrate	179.448	25.4474	118.333	36.9306	32.2095	3.48064	0.343	-0.511021	0.0171067	11.3062	1.30397		387
05G09	08E09	E09	Dequalinium dichloride	171.196	24.4761	85.3333	37.0333	33.9786	5.54535	0.424404	2.42425	0.0447769	15.023	3.67783		388
05G10	08E10	E10	Ketoconazole	190.346	15.3997	73.8333	23.4727	34.6868	6.06108	0.428791	2.58245	0.023451	15.2009	3.05418		389
05G11	08E11	E11	Fusidic acid sodium salt	183.075	7.60468	90.3333	17.9629	33.0454	5.06086	0.367259	0.363703	0.0298907	12.3743	2.46236		390
05H02	08F02	F02	Terbutaline hemisulfate	191.296	15.2948	70.6667	37.2057	29.6641	3.77291	0.354085	-0.111323	0.0269783	10.9193	1.54308		391
05H03	08F03	F03	Ketanserin tartrate hydrate	200.571	17.9268	79.5	41.76	30.0646	6.42715	0.312483	-1.61141	0.0208607	10.1307	2.79192		392
05H04	08F04	F04	Hemicholinium bromide	194.422	17.5478	83.8333	28.9373	33.9803	4.88293	0.349467	-0.277832	0.0182477	12.2065	1.92068		393
05H05	08F05	F05	Kanamycin A sulfate	181.982	11.459	100.5	27.0241	32.79	1.83963	0.347393	-0.352632	0.0147028	11.6495	1.06895		394
05H06	08F06	F06	Amikacin hydrate	182.001	10.7849	99.8333	25.2382	32.2571	3.25294	0.353802	-0.121517	0.0220305	11.7331	1.74539		395
05H07	08F07	F07	Etoposide	245.199	7.78457	41.3333	8.59457	42.0278	5.1479	0.359535	0.0851897	0.0331936	15.4442	2.39039		396
05H08	08F08	F08	Clomiphene citrate (Z,E)	175.551	7.94493	91.1667	35.5045	26.1288	7.37444	0.354898	-0.0820161	0.0227159	9.53972	2.92534		397
05H09	08F09	F09	Oxantel pamoate	187.384	17.4979	116.5	45.439	37.4452	2.04592	0.358929	0.0633459	0.017886	13.7777	1.06983		398
05H10	08F10	F10	Prochlorperazine dimaleate	193.349	17.1219	90	15.284	35.2833	1.47253	0.443872	3.12623	0.0196756	15.8692	1.32107		399
05H11	08F11	F11	Hesperidin	183.231	15.8552	104.333	20.5199	29.7281	4.66094	0.350544	-0.239016	0.0263032	10.756	1.93054		400
	08G02	G02	Nothing	187.912	16.7511	84.8333	42.3529	29.9743	4.94527	0.335179	-0.793045	0.0212848	10.4492	1.60311
	08G03	G03	DMSO	178.956	10.5182	97.1667	28.6386	26.287	3.1347	0.316662	-1.46073	0.0113432	8.6746	0.947277
	08G04	G04	DMSO	186.497	17.7776	91	33.6214	30.9654	3.44025	0.342799	-0.518263	0.0322531	10.9309	1.95195
	08G05	G05	Lapatinib 5uM	194.58	27.1699	65.3333	37.7448	27.1929	3.66979	0.497952	5.07623	0.0900514	14.5587	3.45167
	08G06	G06	Lapatinib 5uM	170.833	4.17254	114.167	43.1482	29.6355	2.24255	0.538955	6.55474	0.056425	16.4626	2.07546
	08G07	G07	DMSO	177.402	10.3118	108.667	20.1957	34.3882	3.88612	0.347948	-0.33261	0.0250042	12.262	2.14923
	08G08	G08	DMSO	191.326	16.9708	88.3333	26.4323	32.6846	2.93987	0.364164	0.252092	0.0317796	12.2484	1.98243
	08G09	G09	Lapatinib 5uM	188.633	11.4234	86	28.6636	31.4632	3.17834	0.520863	5.90238	0.0315064	16.8633	2.20928
	08G10	G10	Lapatinib 5uM	190.062	15.8419	102.5	43.5006	32.3108	2.14576	0.56329	7.43219	0.0282549	18.2558	1.76612
	08G11	G11	Nothing	193.004	16.6554	86.8333	25.0473	35.636	5.03995	0.367909	0.38715	0.0172966	13.4129	2.05831
PLATE #9
Library Plate	Screen Plate	Well Name	Chemical name	Average	Std.dev.	Average	Std.dev.	Average	Std.dev.	Average	robust -ctrl (samples ÷ controls)	Std.dev.	Average	Std.dev.
06A02	09B02	B02	Testosterone propionate	192.88	17.715	46.6667	12.7279	34.8825	9.24866	0.198758	-3.52168	0.0213639	9.93568	2.39871		401
06A03	09B03	B03	Arecoline hydrobromide	208.668	17.2523	39.2222	13.1128	43.6527	11.8088	0.206903	-3.05645	0.0151644	10.4782	2.56835		402
06A04	09B04	B04	Thyroxine (L)	207.753	11.3172	34.1111	12.693	42.2715	11.8719	0.220716	-2.26749	0.0239966	10.5301	3.07932		403
06A05	09B05	B05	Idebenone	208.235	12.4328	39.8889	15.9565	56.4947	7.70468	0.256194	-0.241052	0.0176998	14.8639	2.76312		404
06A06	09B06	B06	Pepstatin A	205.48	14.8717	43	12.3693	59.2254	6.55823	0.274672	0.814386	0.027956	17.3987	2.80794		405
06A07	09B07	B07	SR-95639A	200.74	11.4517	34.2222	18.9062	53.3203	8.84695	0.270844	0.595709	0.0164208	15.2535	2.88062		406
06A08	09B08	B08	Adamantamine fumarate	205.429	13.2565	45.3333	16.8967	57.07	3.60949	0.269903	0.541991	0.0104848	15.7368	1.22965		407
06A09	09B09	B09	Butoconazole nitrate	203.77	27.791	30.8889	10.8102	60.5746	10.804	0.299973	2.25953	0.0291289	18.5951	4.70007		408
06A10	09B10	B10	Amiodarone hydrochloride	209.315	12.6381	39.7778	15.7304	54.333	8.5171	0.260406	-0.000491	0.0282135	14.7711	3.24874		409
06A11	09B11	B11	Amphotericin B	197.902	14.3074	35	11.1018	58.4537	7.64869	0.258383	-0.116045	0.0228617	15.558	2.41357		410
06B02	09C02	C02	Androsterone	205.418	11.0505	44.3333	10.6654	38.3961	10.662	0.203732	-3.2376	0.0219544	9.84357	2.47655		411
06B03	09C03	C03	Amifostine	211.101	15.2127	43.4444	10.0014	46.0117	8.87089	0.215876	-2.54397	0.0248658	11.6208	2.39221		412
06B04	09C04	C04	Carbarsone	199	17.3496	37.6667	12.4499	51.2007	3.57443	0.259599	-0.0465646	0.0209652	14.1508	1.72375		413
06B05	09C05	C05	Amlodipine	193.767	19.3881	39.7778	13.8363	49.8128	7.85054	0.266415	0.342736	0.0192264	13.7259	2.44227		414
06B06	09C06	C06	Modafinil	205.879	13.1737	38.4444	8.70504	56.8259	5.80478	0.258293	-0.121174	0.0177206	15.4528	1.8859		415
06B07	09C07	C07	Bacampicillin hydrochloride	211	13.7403	40.8889	17.9056	54.2571	4.02046	0.27304	0.721171	0.0151217	15.183	1.34986		416
06B08	09C08	C08	Lamivudine	211.244	9.68579	38.4444	12.2792	57.1065	10.0901	0.265424	0.286156	0.0103653	15.6872	3.23578		417
06B09	09C09	C09	Biotin	198.388	18.6162	46.3333	15.906	58.008	8.72212	0.271382	0.62642	0.0156148	16.1667	3.29256		418
06B10	09C10	C10	Bisacodyl	218.88	25.753	28.8889	15.584	53.8858	10.1858	0.253777	-0.379118	0.0182708	14.0541	3.1606		419
06B11	09C11	C11	Erlotinib	193.77	14.0537	42.2222	12.0185	58.7643	7.25996	0.268712	0.473919	0.0113802	15.8888	2.17171		420
06C02	09D02	D02	Suloctidil	213.522	15.193	38.8889	15.7515	43.1457	7.97542	0.231474	-1.65301	0.0291822	12.1647	2.26552		421
06C03	09D03	D03	Zotepine	190.624	12.7435	42.6667	10.0125	41.7844	9.26876	0.24752	-0.736512	0.0241999	11.7939	2.89114		422
06C04	09D04	D04	Carisoprodol	199.025	11.617	47.2222	16.0762	52.7466	5.47046	0.244417	-0.913727	0.0136559	13.6192	1.69761		423
06C05	09D05	D05	Cephalosporanic acid, 7-amino	209.83	12.8521	41.6667	11.7367	52.0647	6.47659	0.25265	-0.443482	0.0148695	13.5462	1.8031		424
06C06	09D06	D06	Chicago sky blue 6B	194.902	14.214	43.2222	12.7748	52.9408	7.90568	0.261479	0.0607839	0.018317	14.2065	2.69954		425
06C07	09D07	D07	Buflomedil hydrochloride	202.631	26.2267	40.6667	17.4213	54.7407	6.79149	0.266461	0.345362	0.0157993	15.1134	2.6564		426
06C08	09D08	D08	Dibenzepine hydrochloride	207.994	9.77541	41.1111	11.1965	51.8629	10.124	0.248	-0.709085	0.012392	13.5829	2.93379		427
06C09	09D09	D09	Roxatidine Acetate HCl	202.851	12.1028	42.3333	12.6194	58.8103	6.83721	0.273202	0.730407	0.0133634	16.3231	2.46776		428
06C10	09D10	D10	Cholecalciferol	199.053	12.158	47.3333	24.8998	59.3463	4.39976	0.25024	-0.581127	0.0130362	15.1704	1.2262		429
06C11	09D11	D11	Cisapride	205.907	16.1362	29.7778	14.1048	57.1592	8.5374	0.265049	0.264705	0.0190274	15.5004	2.95035		430
06D02	09E02	E02	Pefloxacine	200.866	10.2291	45.5556	19.6984	44.3423	9.37247	0.220713	-2.26766	0.0197555	11.6339	2.57569		431
06D03	09E03	E03	Corticosterone	196.785	20.1582	40.1111	15.8701	45.6805	9.6632	0.225232	-2.00959	0.030213	12.0326	3.2505		432
06D04	09E04	E04	Cyanocobalamin	207.749	11.3464	36.4444	9.11196	56.461	13.3611	0.272004	0.661986	0.0345671	16.4613	4.76023		433
06D05	09E05	E05	Cefadroxil	204.426	7.78879	42.3333	11.5326	59.2135	7.15725	0.269242	0.504227	0.0198211	16.4033	2.80303		434
06D06	09E06	E06	Cyclosporin A	182.144	12.5092	45	11.5758	49.1924	6.01466	0.274991	0.832567	0.0192392	14.0018	2.43111		435
06D07	09E07	E07	Digitoxigenin	213.179	23.4751	6.77778	6.41829	40.8544	13.0817	0.271012	0.605292	0.0335259	11.3572	3.68029		436
06D08	09E08	E08	Digoxin	206.031	30.957	1.77778	2.10819	21.2653	12.4281	0.269504	0.519205	0.121711	6.2149	4.04723		437
06D09	09E09	E09	Doxorubicin hydrochloride	150.192	18.1392	5.77778	2.53859	52.2632	13.4192	0.235324	-1.43315	0.0167361	12.5666	2.72991		438
06D10	09E10	E10	Carbimazole	204.683	11.5398	42.5556	14.9508	53.6104	9.04687	0.250719	-0.553781	0.0171498	13.8005	2.72069		439
06D11	09E11	E11	Epiandrosterone	204.395	20.9441	31.5556	19.5007	55.1745	4.81729	0.297059	2.0931	0.0210386	16.5712	1.63778		440
06E02	09F02	F02	Estradiol-17 beta	202.847	22.3479	47.8889	13.0043	46.7892	9.45753	0.22463	-2.04396	0.023325	12.0593	2.35008		441
06E03	09F03	F03	Clobutinol hydrochloride	203.743	13.071	41.2222	18.6264	46.467	9.5918	0.235152	-1.44294	0.0365681	12.1752	3.7613		442
06E04	09F04	F04	Gabazine	206.2	9.42362	39.3333	10.8282	56.8285	11.0298	0.264031	0.20656	0.0195329	15.8146	3.5659		443
06E05	09F05	F05	Oxcarbazepine	204.112	19.1955	39	17.4356	57.1107	6.30698	0.261959	0.0882125	0.0182053	15.2917	1.94041		444
06E06	09F06	F06	Cyclobenzaprine hydrochloride	205.154	15.2792	36	21.1424	56.7526	5.34169	0.277438	0.97235	0.0152297	16.1442	1.85342		445
06E07	09F07	F07	Carteolol hydrochloride	205.784	21.3587	40.7778	15.0398	58.3334	8.93273	0.281613	1.21082	0.0175344	16.7167	3.22116		446
06E08	09F08	F08	Hydrocortisone base	197.183	12.3761	40.2222	19.0577	48.9194	4.63571	0.245663	-0.84257	0.0107469	12.5091	1.56435		447
06E09	09F09	F09	Hydroxytacrine maleate (R,S)	206.842	15.7383	33.5556	11.0466	53.2023	7.06642	0.260423	0.000491	0.0171761	14.4552	1.76435		448
06E10	09F10	F10	Pilocarpine nitrate	214.434	16.4806	33.2222	14.8558	56.9308	9.6013	0.267395	0.398719	0.0141017	15.4336	3.29697		449
06E11	09F11	F11	Dicloxacillin sodium salt	211.022	20.978	32	8.9861	56.0968	6.29806	0.249756	-0.608773	0.0193186	14.4133	2.12071		450
	09G02	G02	Nothing	206.053	12.7749	40	16.1864	51.9854	12.3938	0.233729	-1.52424	0.034121	14.0639	3.91497
	09G03	G03	DMSO	210.49	10.3325	34.7778	13.6545	50.3769	9.37125	0.239666	-1.18514	0.0320311	12.9029	3.52021
	09G04	G04	Lapatinib 5uM	199.317	11.1047	36.3333	11.8849	46.7182	6.31763	0.427507	9.54403	0.026764	20.8706	3.40675
	09G05	G05	Lapatinib 50uM	230.395	#DIV/0!	0.111111	0.333333	0	#DIV/0!	#DIV/0!	#DIV/0!	#DIV/0!	#DIV/0!	#DIV/0!
	09G06	G06	Siramesine 1uM	201.537	8.43805	34.1111	10.1297	54.8149	3.9516	0.331382	4.05354	0.01919	18.3785	1.69064
	09G07	G07	Siramesine 10uM	202.156	23.9544	19.4444	9.20748	38.6497	6.60685	0.289157	1.6417	0.0271772	11.7295	2.09667
	09G08	G08	Niclosamide 1uM	209.292	18.414	31.2222	14.5067	54.1548	5.03645	0.341306	4.62039	0.0176855	18.8999	2.29045
	09G09	G09	Ebastine 5uM	210.085	17.4166	33	10.8743	37.1683	4.77927	0.405957	8.31316	0.0253451	15.69	2.47757
	09G10	G10	Lapatinib 5uM	197.872	11.2889	35.2222	12.9593	42.8367	6.567	0.400308	7.99046	0.0305595	17.5302	2.49801
	09G11	G11	DMSO	205.415	12.4906	34	11.225	54.9379	8.62946	0.258668	-0.0997792	0.0181539	15.3869	2.75731
PLATE #10
Library Plate	Screen Plate	Well Name	Chemical name	Average	Std.dev.	Average	Std.dev.	Average	Std.dev.	Average	robust -ctrl (samples ÷ controls)	Std.dev.	Average	Std.dev.
06F02	10B02	B02	Alizapride HCl	183.439	11.7781	74.1667	12.7188	23.2462	7.55859	0.320916	-3.42753	0.0253484	8.84479	1.92518		451
06F03	10B03	B03	Stanozolol	182.704	7.93812	105.5	32.0422	27.3611	8.23146	0.372337	0.112368	0.0333853	10.7872	3.41965		452
06F04	10B04	B04	Calcipotriene	179.292	25.659	73.5	35.7477	33.7545	3.9755	0.396283	1.76084	0.0318901	13.6615	1.7733		453
06F05	10B05	B05	Linezolid	178.403	12.0277	106	31.132	33.6038	3.52195	0.361303	-0.647223	0.0191206	12.2291	1.63056		454
06F06	10B06	B06	Mebhydroline 1,5-naphtalenedisulfonate	186.633	16.4634	94.1667	47.3684	35.0548	3.46809	0.377051	0.43686	0.0224381	13.4124	1.78794		455
06F07	10B07	B07	Meclocycline sulfosalicylate	186.547	15.369	89.3333	40.3914	34.4132	3.77378	0.381954	0.77436	0.0238204	13.4562	2.16555		456
06F08	10B08	B08	Meclozine dihydrochloride	174.426	20.3252	100.5	52.428	21.2464	3.30545	0.324539	-3.17809	0.0251277	8.14064	1.8101		457
06F09	10B09	B09	Melatonin	186.219	24.5202	68.8333	28.0173	34.2612	6.05242	0.370593	-0.00767974	0.0237437	12.9619	2.87174		458
06F10	10B10	B10	Butalbital	176.594	17.5193	102	37.3524	31.7272	3.11468	0.360352	-0.712741	0.018165	11.7236	1.34689		459
06F11	10B11	B11	Dinoprost trometamol	178.361	13.2233	94.8333	32.0089	32.3557	4.90236	0.363974	-0.463353	0.0148077	11.9708	1.89082		460
06G02	10C02	C02	Tropisetron HCl	185.845	19.5411	103.667	42.065	30.8462	6.56959	0.345323	-1.74729	0.0334208	11.8765	3.29388		461
06G03	10C03	C03	Cefixime	186.781	18.5899	88.8333	39.1122	27.541	2.44623	0.35072	-1.37578	0.0185983	9.95168	1.18753		462
06G04	10C04	C04	Metrizamide	179.77	6.25878	91.8333	23.3016	32.3715	5.2456	0.377793	0.48793	0.0234237	12.5702	2.50658		463
06G05	10C05	C05	Quetiapine	179.223	20.6283	102.833	45.6132	36.6096	4.49785	0.378495	0.536286	0.0149154	14.158	2.13479		464
06G06	10C06	C06	Tosufloxacin hydrochloride	194.065	12.2304	81.8333	38.83	33.1261	3.3161	0.343891	-1.8459	0.0231117	11.8417	1.76078		465
06G07	10C07	C07	Efavirenz	179.885	12.2906	116.833	38.7991	33.1129	2.93568	0.371719	0.0698293	0.01888	12.6274	1.51851		466
06G08	10C08	C08	Rifapentine	173.912	20.8306	101.5	45.2228	31.8651	3.90238	0.356322	-0.99011	0.0197892	11.7707	1.5481		467
06G09	10C09	C09	Neostigmine bromide	178.773	11.701	95.5	23.5266	31.5594	3.65634	0.364671	-0.415411	0.0202683	11.7936	1.59276		468
06G10	10C10	C10	Niridazole	175.62	17.0212	117.167	46.8035	31.9654	3.36678	0.359033	-0.803526	0.0126145	11.6106	1.06828		469
06G11	10C11	C11	Ceforanide	187.513	16.5447	86.6667	28.3596	31.4101	6.656	0.347088	-1.62579	0.0249941	11.1739	2.37715		470
06H02	10D02	D02	Vatalanib	191.832	18.6316	73.1667	29.1164	32.4746	7.80953	0.378174	0.514168	0.0379051	12.9702	4.07173		471
06H03	10D03	D03	Itopride	190.39	10.1626	90.3333	12.707	31.7202	6.00258	0.370817	0.00767974	0.0401201	12.3494	3.31403		472
06H04	10D04	D04	Cefotetan	184.843	17.4839	95.3333	38.5729	32.3048	6.41382	0.371576	0.0599793	0.0252892	12.4512	2.6101		473
06H05	10D05	D05	Fentiazac	174.251	20.2588	111.333	39.8932	32.035	2.84889	0.375256	0.31332	0.0229394	12.3156	1.48431		474
06H06	10D06	D06	Brompheniramine maleate	168.66	17.5257	139	52.7409	32.1384	3.74136	0.367956	-0.189234	0.0155356	12.1988	1.84422		475
06H07	10D07	D07	Primaquine diphosphate	185.237	14.9738	81.3333	20.383	33.4449	2.80908	0.398478	1.9119	0.016597	13.5351	1.30355		476
06H08	10D08	D08	Progesterone	177.49	11.9617	105.5	17.1085	30.87	6.16148	0.366408	-0.29578	0.0371653	11.9924	3.23877		477
06H09	10D09	D09	Felodipine	195.191	15.77	78.8333	25.0712	32.1703	3.27813	0.381239	0.725157	0.0250473	12.5687	1.31522		478
06H10	10D10	D10	Raclopride	184.394	22.0984	90.5	28.1762	32.081	4.11193	0.372975	0.156263	0.019232	12.3343	2.09613		479
06H11	10D11	D11	Closantel	193.113	18.2051	74.6667	34.3434	32.4694	4.46124	0.38612	1.06115	0.0429397	12.8929	2.31434		480
07A02	10E02	E02	Serotonin hydrochloride	184.719	7.41501	96.3333	27.5802	34.6082	6.06676	0.389914	1.32238	0.0293269	14.1889	2.84936		481
07A03	10E03	E03	Cefotiam hydrochloride	199.106	22.3945	84	36.813	36.6971	5.95183	0.380957	0.705767	0.0195187	14.2761	2.70632		482
07A04	10E04	E04	Rofecoxib	178.147	12.2639	103.667	44.8405	33.5358	4.36421	0.382647	0.822085	0.0266003	13.2333	1.43709		483
07A05	10E05	E05	Benperidol	181.718	19.1591	99.5	26.7114	34.8633	4.16132	0.375754	0.347559	0.0112004	13.2592	1.81399		484
07A06	10E06	E06	Cefaclor	181.493	18.1157	104.833	35.6282	29.9661	5.19955	0.354162	-1.13883	0.0325676	11.0999	2.52295		485
07A07	10E07	E07	Colistin sulfate	187.498	14.9018	89.1667	24.0783	35.5014	2.68133	0.368134	-0.176988	0.0112286	13.3454	1.19828		486
07A08	10E08	E08	Daunorubicin hydrochloride	166.408	17.9222	44.1667	17.6456	22.863	4.55379	0.350678	-1.37868	0.0355337	8.57923	1.95133		487
07A09	10E09	E09	Dosulepin hydrochloride	182.738	11.2931	95	41.8091	28.0023	4.21081	0.371041	0.0230991	0.025497	10.9388	2.04785		488
07A10	10E10	E10	Ceftazidime pentahydrate	170.176	7.13818	126	36.2436	30.381	3.91081	0.349934	-1.42992	0.015454	10.9522	1.72972		489
07A11	10E11	E11	Iobenguane sulfate	176.389	11.2064	90.8333	26.1489	31.4085	4.53892	0.366657	-0.278662	0.0205424	11.9044	1.99402		490
07B02	10F02	F02	Metixene hydrochloride	185.774	12.4235	83.6667	17.0489	26.896	8.26774	0.435856	4.48503	0.0845385	12.8883	5.07573		491
07B03	10F03	F03	Nitrofural	178.6	15.5878	101.167	30.4724	29.5018	5.9599	0.360851	-0.678341	0.0308457	11.4447	2.67233		492
07B04	10F04	F04	Omeprazole	174.486	15.0885	114.667	51.504	33.6792	5.60713	0.357965	-0.877059	0.0174001	12.3827	2.16452		493
07B05	10F05	F05	Propylthiouracil	177.362	16.6033	109	38.6161	35.1592	4.29402	0.36262	-0.556602	0.0200189	13.0254	2.00108		494
07B06	10F06	F06	Terconazole	179.099	10.7423	96.8333	23.7016	33.445	3.03897	0.417164	3.19825	0.0259732	14.2831	1.92282		495
07B07	10F07	F07	Tiaprofenic acid	169.533	14.3788	123	42.209	37.2765	4.21793	0.391231	1.41303	0.022121	14.9926	2.14658		496
07B08	10F08	F08	Vancomycin hydrochloride	180.094	20.1454	108.5	54.8261	31.1022	2.91135	0.354615	-1.10767	0.0167076	11.7067	1.21284		497
07B09	10F09	F09	Artemisinin	175.228	11.5042	90.1667	15.4456	32.7258	2.17979	0.405071	2.36576	0.0133458	13.6721	1.12494		498
07B10	10F10	F10	Propafenone hydrochloride	175.596	16.7634	98.1667	50.3961	32.144	1.70467	0.375088	0.301755	0.0141095	12.1503	0.490194		499
07B11	10F11	F11	Ethamivan	193.986	10.9746	77.6667	32.0728	33.0603	3.74776	0.36097	-0.670134	0.02865	12.352	1.66182		500
	10G02	G02	Nothing	177.42	7.5896	121.167	40.1468	29.5168	10.1137	0.337	-2.3203	0.0272586	10.5817	4.24014
	10G03	G03	DMSO	178.382	15.0101	106.667	50.7609	30.6094	4.79049	0.349231	-1.47827	0.0347803	10.8533	2.58193
	10G04	G04	DMSO	179.225	13.1986	87.3333	21.4072	33.2678	3.11366	0.345678	-1.7229	0.0193131	11.6824	0.99874
	10G05	G05	Lapatinib 5uM	185.288	14.8572	110	61.511	29.025	4.1188	0.492577	8.38975	0.0428752	15.3307	2.42486
	10G06	G06	Lapatinib 5uM	180.837	13.8394	99.3333	34.2967	30.2499	2.46083	0.563259	13.2556	0.0288878	17.4782	2.16722
	10G07	G07	DMSO	173.82	11.2227	120.167	30.8313	31.5318	4.51107	0.333521	-2.55975	0.0335772	10.8313	2.20283
	10G08	G08	DMSO	178.314	13.1077	101.333	23.6023	34.4398	5.37736	0.370146	-0.03851	0.0310132	12.9499	2.63225
	10G09	G09	Lapatinib 5uM	186.461	20.289	82.3333	51.0555	32.5983	1.69939	0.553075	12.5545	0.028573	18.524	1.5433
	10G10	G10	Lapatinib 5uM	182.433	11.0474	107.833	13.4524	30.7457	4.50824	0.557034	12.827	0.0351006	17.5944	2.76022
	10G11	G11	Nothing	182.145	14.3	90	33.8644	33.224	2.14301	0.358542	-0.837304	0.0227429	12.3165	1.29671
PLATE #11
Library Plate	Screen Plate	Well Name	Chemical name	Average	Std.dev.	Average	Std.dev.	Average	Std.dev.	Average	robust -ctrl (samples ÷ controls)	Std.dev.	Average	Std.dev.
07C02	11B02	B02	Vigabatrin	216.461	25.0769	34.4444	8.81917	30.1913	12.9365	0.171471	-3.58818	0.0308623	7.34585	2.92951		501
07C03	11B03	B03	Biperiden hydrochloride	203.53	22.6062	38.6667	18.5338	36.5104	6.12543	0.190698	-2.54801	0.0189228	8.73543	1.97717		502
07C04	11B04	B04	Cetirizine dihydrochloride	206.574	9.10475	39.5556	15.9539	36.8886	8.57627	0.198148	-2.14494	0.0262926	8.30605	2.28135		503
07C05	11B05	B05	Etifenin	209.17	20.0645	39.6667	12.47	54.5448	6.87578	0.261979	1.30844	0.0241382	14.766	3.0006		504
07C06	11B06	B06	Metaproterenol sulfate, orciprenaline sulfate	210.334	6.52391	36	8.55862	52.3961	8.16661	0.223381	-0.77979	0.0219225	12.1145	2.97309		505
07C07	11B07	B07	Sisomicin sulfate	198.876	17.2186	41.6667	6.57647	55.7291	6.20135	0.246188	0.454099	0.0150523	13.9833	1.72684		506
07C08	11B08	B08	Sibutramine HCl	216.207	11.2054	36.6667	3.96863	47.9152	4.39289	0.236107	-0.0912644	0.0108374	11.596	1.24912		507
07C09	11B09	B09	Resveratrol	209.283	16.657	36.1111	11.7733	56.2181	4.71477	0.25309	0.827541	0.0250545	14.485	1.93094		508
07C10	11B10	B10	Bromperidol	209.274	16.0061	41.5556	15.9147	55.5389	6.42564	0.241904	0.222362	0.0104751	13.7169	1.94743		509
07C11	11B11	B11	Cyclizine hydrochloride	203.471	19.6489	36.6667	16.3172	52.2285	5.55763	0.243253	0.295343	0.0126585	13.1064	1.75823		510
07D02	11C02	C02	Fluoxetine hydrochloride	210.366	14.2577	40.6667	17.8885	28.8026	7.36852	0.180625	-3.09294	0.0213242	6.55226	1.52894		511
07D03	11C03	C03	Iohexol	207.796	11.5097	44.1111	14.5124	41.0106	7.65712	0.20276	-1.89539	0.0203785	9.77023	1.96951		512
07D04	11C04	C04	Norcyclobenzaprine	210.566	9.24433	44.6667	12.3491	36.5961	6.94936	0.248692	0.589595	0.0196432	10.0609	2.29573		513
07D05	11C05	C05	Pyrazinamide	214.619	12.6231	37.7778	12.7845	54.3285	4.75018	0.245399	0.411437	0.0123043	13.8632	1.21527		514
07D06	11C06	C06	Trimethadione	212.402	8.14394	37.1111	10.142	47.2117	8.92636	0.222457	-0.82979	0.0126923	10.9779	2.37795		515
07D07	11C07	C07	Lovastatin	198.233	9.0128	36.2222	9.97218	48.7258	7.76817	0.243293	0.297505	0.0206735	12.1996	2.4787		516
07D08	11C08	C08	Nystatine	202.766	8.9069	42	12.8647	46.8068	6.3093	0.23739	-0.0218789	0.0115916	11.387	1.6553		517
07D09	11C09	C09	Budesonide	205.737	13.0023	34.6667	9.06918	49.5066	5.8441	0.236964	-0.0449178	0.0145727	12.2066	1.94672		518
07D10	11C10	C10	Imipenem	210.921	13.4188	44.1111	12.9947	59.2745	9.67117	0.252855	0.81484	0.0192526	15.3626	3.11636		519
07D11	11C11	C11	Sulfasalazine	215.469	12.426	38.2222	12.6962	47.7488	4.68835	0.228398	-0.508342	0.0117274	11.4635	1.57375		520
07E02	11D02	D02	Lofexidine	200.538	13.4505	36.3333	7.72981	40.1345	11.0428	0.206774	-1.67822	0.0329304	10.6701	2.75003		521
07E03	11D03	D03	Thiostrepton	235.343	11.3688	22	10.0499	41.5027	11.0856	0.303181	3.53757	0.0484631	15.3819	5.35945		522
07E04	11D04	D04	Miglitol	206.284	9.55538	44	11.8533	43.5351	5.20423	0.223876	-0.752977	0.0131581	10.4636	1.27626		523
07E05	11D05	D05	Tiabendazole	200.858	15.7354	37.1111	7.65579	51.1376	6.56746	0.231524	-0.339202	0.0168209	12.2414	1.81551		524
07E06	11D06	D06	Rifampicin	202.23	9.29171	42.5556	14.0989	45.9323	5.96418	0.210646	-1.46875	0.0144358	10.0569	1.43804		525
07E07	11D07	D07	Ethionamide	205.719	7.92346	47.1111	10.5409	50.1259	6.49585	0.21924	-1.00384	0.0119081	11.3177	1.71223		526
07E08	11D08	D08	Tenoxicam	207.564	15.1036	40.3333	12.855	57.2431	7.93028	0.253877	0.870121	0.0165335	14.8443	1.98196		527
07E09	11D09	D09	Triflusal	209.801	13.907	42.2222	12.1632	52.6595	7.08984	0.248276	0.567065	0.00926334	13.3876	2.15261		528
07E10	11D10	D10	Mesoridazine besylate	202.457	13.6088	42.6667	16.9115	54.58	8.40806	0.259861	1.19387	0.0156852	14.6613	2.44663		529
07E11	11D11	D11	Trolox	218.22	12.3099	35.5556	15.5813	53.8488	4.07872	0.230835	-0.376522	0.0170026	12.6673	1.51063		530
07F02	11E02	E02	Pirenperone	211.372	11.1229	39.6667	9.86154	40.2353	7.68338	0.2138	-1.29813	0.0247834	10.7098	1.66853		531
07F03	11E03	E03	Isoquinoline, 6,7-dimethoxy-1-methyl-1,2,3,4-tetrahydro, hydrochloride	209.794	11.2613	41.7778	13.1032	45.5791	9.63047	0.217788	-1.08235	0.0220276	11.2887	3.35344		532
07F04	11E04	E04	Phenacetin	211.381	11.8833	45.2222	12.1221	52.3405	7.21479	0.245781	0.432082	0.0222031	13.6189	2.41015		533
07F05	11E05	E05	Atovaquone	210.373	10.6122	38.2222	10.1462	59.0242	6.37581	0.26167	1.29174	0.00877976	15.8253	1.95604		534
07F06	11E06	E06	Methoxamine hydrochloride	204.094	10.3562	39.3333	10.5475	46.8548	5.28793	0.21802	-1.06981	0.0126374	10.4472	1.34753		535
07F07	11E07	E07	(S)-(-)-Atenolol	213.808	12.576	42.3333	8.63134	52.7655	4.85599	0.238199	0.0218789	0.0195225	12.7517	1.69563		536
07F08	11E08	E08	Piracetam	215.239	5.82242	32.7778	7.0848	64.2983	6.54783	0.259541	1.17652	0.0170082	16.8279	2.41872		537
07F09	11E09	E09	Phenindione	214.968	13.3756	37.3333	10.4403	57.1942	6.7196	0.249008	0.606667	0.0173366	14.494	2.25068		538
07F10	11E10	E10	Thiocolchicoside	209.975	11.1439	37.7778	8.28821	56.7887	5.75777	0.227408	-0.561906	0.0116438	13.3524	1.49223		539
07F11	11E11	E11	Clorsulon	205.198	13.8239	42.8889	24.4307	49.7377	5.57071	0.232827	-0.268707	0.021927	11.8906	1.97775		540
07G02	11F02	F02	Ciclopirox ethanolamine	225.065	15.3807	34.4444	15.3306	49.422	8.06505	0.227605	-0.551262	0.023712	12.3516	2.64233		541
07G03	11F03	F03	Probenecid	215.48	12.9821	33.3333	16.568	44.6974	10.4286	0.219318	-0.999592	0.0284476	11.1242	3.61592		542
07G04	11F04	F04	Betahistine mesylate	213.724	14.0027	45.3333	12.47	50.4426	8.81119	0.249472	0.631795	0.029866	13.4246	2.97515		543
07G05	11F05	F05	Tobramycin	210.162	5.85021	43.2222	14.7883	51.8335	10.1455	0.245596	0.422113	0.0215215	13.2117	3.3424		544
07G06	11F06	F06	Tetramisole hydrochloride	209.276	14.5307	41.6667	9.60469	58.1719	8.33411	0.258779	1.1353	0.0186495	15.3697	2.66154		545
07G07	11F07	F07	Pregnenolone	209.767	13.4194	43	14.1686	57.4217	6.65812	0.304709	3.62019	0.0184238	17.8066	2.77424		546
07G08	11F08	F08	Molsidomine	216.465	14.0087	40	12.816	60.9738	6.09213	0.245826	0.434554	0.00856281	15.4908	1.8747		547
07G09	11F09	F09	Chloroquine diphosphate	211.492	11.2991	43.8889	9.22557	56.6053	5.39633	0.252473	0.794137	0.0223228	14.6221	2.06128		548
07G10	11F10	F10	Trimetazidine dihydrochloride	217.521	11.2247	35.5556	6.06447	58.6868	7.46752	0.23959	0.0971459	0.0296931	14.2492	2.93369		549
07G11	11F11	F11	Parthenolide	210.508	9.75203	36.6667	7.82624	57.3568	4.36957	0.226698	-0.60033	0.0173731	13.3039	1.80607		550
	11G02	G02	Nothing	208.043	18.8154	38.1111	14.7007	45.5642	10.2031	0.221979	-0.855601	0.0255905	11.7931	3.54898
	11G03	G03	DMSO	209.004	26.4194	38.1111	15.3252	53.7905	12.1881	0.263352	1.38273	0.0356711	14.8992	4.66315
	11G04	G04	Lapatinib 5uM	202.857	14.861	33.8889	7.94425	43.1513	5.82823	0.380512	7.72127	0.0231269	16.8093	2.41586
	11G05	G05	Lapatinib 50uM	207.302	25.3006	0.222222	0.440959	13	7.07107	0.174392	-3.43019	0.02723	2.36336	1.58712
	11G06	G06	Siramesine 1uM	208.801	19.4407	38.5556	11.0013	43.9373	4.82297	0.264363	1.43743	0.0268661	12.0139	2.18975
	11G07	G07	Siramesine 10uM	191.505	8.24476	25.4444	8.76229	33.9867	6.29518	0.29182	2.92287	0.0293658	10.3547	2.54614
	11G08	G08	Niclosamide 1uM	221.632	12.7304	32.2222	10.6979	56.3292	4.49025	0.29346	3.01165	0.0253564	16.553	2.10946
	11G09	G09	Ebastine 5uM	208.381	25.3166	28.5556	10.4894	35.4778	5.33899	0.383925	7.90592	0.0318869	14.1962	2.81898
	11G10	G10	Lapatinib 5uM	200.649	8.36112	44.2222	13.8544	43.9805	3.53714	0.364054	6.8309	0.0285484	16.7342	2.28517
	11G11	G11	DMSO	213.97	13.8102	35.1111	14.5211	57.6644	4.42191	0.258271	1.10783	0.0117362	15.4239	1.83332
PLATE #12
Library Plate	Screen Plate	Well Name	Chemical name	Average	Std.dev.	Average	Std.dev.	Average	Std.dev.	Average	robust -ctrl (samples ÷ controls)	Std.dev.	Average	Std.dev.
07H02	12B02	B02	Hexetidine	172.184	10.4294	103.5	49.3224	25.2314	5.69007	0.312381	-1.82765	0.0098027	8.6014	1.44852		551
07H03	12B03	B03	Selegiline hydrochloride	183.004	21.7219	100	35.911	29.7015	5.69319	0.338335	-0.818953	0.0236218	10.265	2.18827		552
07H04	12B04	B04	Pentamidine isethionate	174.502	15.8862	93.8333	30.1822	33.6128	4.07613	0.371462	0.468549	0.0160204	12.6623	1.85125		553
07H05	12B05	B05	Tolazamide	176.264	11.7043	77.1667	24.7339	36.728	4.9297	0.328338	-1.20748	0.0106916	12.346	1.68612		554
07H06	12B06	B06	Nifuroxazide	182.829	17.7988	88	17.1231	33.7301	3.81723	0.327107	-1.25533	0.00846573	11.3127	1.32866		555
07H07	12B07	B07	Mirtazapine	176.037	10.993	108.833	33.1989	37.9665	4.24182	0.353657	-0.223454	0.0251632	13.5519	2.10991		556
07H08	12B08	B08	Dirithromycin	164.928	17.8136	140.5	51.2123	26.4939	2.55533	0.351086	-0.323363	0.0257812	10.0513	1.31223		557
07H09	12B09	B09	Gliclazide	181.695	10.6777	100	22.1269	38.2445	2.31791	0.371705	0.478005	0.0193291	14.3954	1.3381		558
07H10	12B10	B10	DO 897/99	172.371	26.0505	105	54.7248	36.1704	2.27213	0.385647	1.01989	0.0276181	14.2336	1.84936		559
07H11	12B11	B11	Prenylamine lactate	173.318	25.1331	111.833	56.432	37.5215	4.43981	0.435152	2.94392	0.0194058	16.8367	2.21047		560
08A02	12C02	C02	Ziprasidone Hydrochloride	184.872	14.7524	95.5	23.9646	25.8398	5.43546	0.307162	-2.0305	0.0120815	8.44447	1.66596		561
08A03	12C03	C03	Mevastatin	185.317	9.34232	63.3333	16.0831	25.0406	4.65324	0.339337	-0.780007	0.0216997	8.99185	1.57457		562
08A04	12C04	C04	Pyridostigmine iodid	176.285	16.3761	102.5	41.7696	35.7043	4.83062	0.351872	-0.292815	0.0177184	12.6993	1.76959		563
08A05	12C05	C05	Pentobarbital	168.625	12.486	104.333	12.1271	37.2745	4.03558	0.335902	-0.913508	0.0155445	12.6004	1.49792		564
08A06	12C06	C06	Atropine sulfate monohydrate	182.792	7.11929	94.3333	22.9056	35.65	3.77117	0.354825	-0.178047	0.0179247	12.8067	1.54619		565
08A07	12C07	C07	Eserine sulfate, physostigmine sulfate	166.741	12.2638	136.667	34.7025	34.2789	1.37041	0.367595	0.318256	0.0329882	12.5639	1.16046		566
08A08	12C08	C08	Itraconazole	173.312	17.3487	114	34.7851	32.6389	4.78672	0.457119	3.79769	0.0325541	15.8795	2.75261		567
08A09	12C09	C09	Acarbose	175.169	13.3137	103.667	12.707	36.9574	3.63986	0.389838	1.18274	0.0101436	14.6354	1.6596		568
08A10	12C10	C10	Entacapone	178.203	20.037	110	37.1806	36.8446	4.12076	0.382919	0.913858	0.0302622	13.9814	2.34174		569
08A11	12C11	C11	Nicotinamide	175.703	16.569	102.5	40.1385	35.9624	3.98904	0.407009	1.85012	0.00559628	14.7921	1.69449		570
08B02	12D02	D02	Tetracaïne hydrochloride	179.534	23.3692	93.5	49.3021	34.9458	4.65702	0.362716	0.128655	0.0183695	12.8158	1.26607		571
08B03	12D03	D03	Mometasone furoate	170.194	13.2257	102.333	36.8275	27.019	6.34259	0.313656	-1.77809	0.0203698	8.65199	2.17354		572
08B04	12D04	D04	Troglitazone	185.425	16.9487	93.3333	34.4944	35.0831	3.00267	0.356099	-0.128543	0.0102202	12.6822	1.27619		573
08B05	12D05	D05	Dacarbazine	164.936	15.439	112.5	33.7387	30.7352	2.54415	0.306585	-2.05293	0.0144869	9.59095	0.550348		574
08B06	12D06	D06	Tenatoprazole	182.213	19.2029	100.167	42.4519	35.7384	3.19199	0.346307	-0.509091	0.0156275	12.368	0.911314		575
08B07	12D07	D07	Acetopromazine maleate salt	171.35	25.1518	124.667	43.2096	35.6147	1.82399	0.382012	0.878599	0.0144612	13.8094	1.11843		576
08B08	12D08	D08	Escitalopram	185.714	9.86141	95.6667	32.3027	34.8127	5.0792	0.376554	0.666483	0.0215228	13.429	1.40448		577
08B09	12D09	D09	Ropinirole HCl	164.657	16.0061	132	43.3682	39.0658	3.64425	0.373153	0.534291	0.0132261	14.764	1.25847		578
08B10	12D10	D10	Lacidipine	160.642	11.2765	136.833	32.2764	35.0201	1.9052	0.386623	1.0578	0.0130073	13.6943	0.808102		579
08B11	12D11	D11	Argatroban	173.605	10.9246	132.167	33.9259	36.5365	2.82923	0.387995	1.11114	0.0153117	14.4555	1.52594		580
08C02	12E02	E02	Reboxetine mesylate	191.899	13.9773	74.6667	17.2008	34.8118	4.99895	0.338234	-0.822859	0.0134627	12.1679	1.77485		581
08C03	12E03	E03	Lobelanidine hydrochloride	178.78	19.784	112	44.8642	32.7905	3.24775	0.337528	-0.850291	0.0138225	11.2975	1.08874		582
08C04	12E04	E04	Papaverine hydrochloride	172.72	19.8433	100.5	23.2616	34.2052	7.37045	0.359088	-0.0123774	0.0267277	12.7392	3.71471		583
08C05	12E05	E05	Yohimbine hydrochloride	172.009	11.7921	99.5	29.6564	34.2607	3.37415	0.329717	-1.15389	0.017925	11.4209	1.44002		584
08C06	12E06	E06	Lobeline alpha (-) hydrochoride	183.871	13.0628	92.1667	13.0141	33.0632	3.95484	0.341164	-0.708995	0.00960404	11.5089	1.63144		585
08C07	12E07	E07	Alfacalcidol	174.407	8.95176	109.333	30.9882	33.7621	1.71262	0.372794	0.520348	0.0213312	12.7522	0.880672		586
08C08	12E08	E08	Cilostazol	181.042	6.94135	100.167	23.0774	35.5191	3.62661	0.386185	1.04077	0.0202351	13.6943	1.13585		587
08C09	12E09	E09	Galanthamine hydrobromide	173.824	16.5392	110.167	47.1314	34.5744	3.28797	0.359724	0.0123774	0.0324131	13.0535	2.04196		588
08C10	12E10	E10	Azelastine HCl	183.484	15.1491	110	40.9536	36.171	4.76804	0.425981	2.58747	0.0114965	15.6486	2.42219		589
08C11	12E11	E11	Etretinate	189.166	17.7229	75	29.8865	37.2555	4.95742	0.390105	1.19313	0.0102663	14.7153	1.39408		590
08D02	12F02	F02	Emedastine	181.255	23.0515	101.667	33.4405	33.0569	6.26873	0.347037	-0.480714	0.0222704	11.675	2.17619		591
08D03	12F03	F03	Etofenamate	184.093	7.49939	71.1667	31.4224	31.7798	4.7969	0.341329	-0.702568	0.00850673	11.2216	1.95325		592
08D04	12F04	F04	Zaleplon	177.165	13.2121	108.833	22.0854	34.6042	3.81547	0.340321	-0.741757	0.0126712	12.0572	1.24823		593
08D05	12F05	F05	Diclofenac sodium	178.098	14.3732	92.8333	21.1227	31.4486	2.35598	0.303341	-2.17902	0.0123232	9.77834	1.02684		594
08D06	12F06	F06	Exemestane	179.177	21.8414	106	34.9571	35.1627	3.36503	0.326378	-1.28365	0.0177592	11.6792	1.58688		595
08D07	12F07	F07	Convolamine hydrochloride	190.603	21.2117	89.6667	26.6658	34.3449	3.92099	0.373534	0.549087	0.0129034	12.9834	1.54286		596
08D08	12F08	F08	Temozolomide	189.71	6.89018	100.333	18.1732	35.7366	5.69704	0.362829	0.133032	0.0232583	13.1919	2.51708		597
08D09	12F09	F09	Xylazine	171.064	11.796	123.5	36.9635	39.7861	3.46363	0.381865	0.872872	0.0146903	15.3525	1.39244		598
08D10	12F10	F10	Celiprolol HCl	163.957	11.3144	155.333	41.0837	38.4341	2.94615	0.396711	1.4499	0.00951858	15.4348	1.08813		599
08D11	12F11	F11	Zopiclone	189.698	18.1232	80.3333	30.4806	35.9964	6.9959	0.3832	0.924778	0.0289046	14.3231	3.48096		600
	12G02	G02	Nothing	191.536	17.9162	96.3333	33.1099	34.2933	4.32552	0.358794	-0.023794	0.011437	12.9044	1.58634
	12G03	G03	DMSO	180.98	12.4329	100.333	28.8005	30.5326	5.29616	0.343194	-0.630076	0.02754	10.5534	2.05469
	12G04	G04	DMSO	176.385	16.7662	123.5	36.2091	38.4227	4.56172	0.362585	0.123555	0.022535	14.2273	2.38301
	12G05	G05	Lapatinib 5uM	174.015	11.7189	110.5	40.2032	32.9219	1.7747	0.482965	4.80218	0.0285537	15.9601	1.65961
	12G06	G06	Lapatinib 5uM	194.847	18.7033	93	46.9936	35.6822	4.60733	0.568871	8.14098	0.0188713	20.2808	1.96637
	12G07	G07	DMSO	181.761	16.2045	110.667	44.8717	33.5481	1.95945	0.34089	-0.719619	0.0283089	11.6661	1.49729
	12G08	G08	DMSO	175.582	15.5243	86.3333	29.6491	35.4202	6.50558	0.349403	-0.388762	0.0381825	12.6353	3.31189
	12G09	G09	Lapatinib 5uM	181.237	17.4427	113.5	55.7844	32.3334	4.11424	0.601152	9.39561	0.0282825	19.9564	3.03477
	12G10	G10	Lapatinib 5uM	183.225	14.8692	89.5	24.1888	33.4866	4.06583	0.58875	8.91362	0.0383336	19.9619	2.53412
	12G11	G11	Nothing	177.7	21.9486	92.6667	40.6136	36.322	1.92778	0.374262	0.577393	0.0220957	13.9846	1.44808
PLATE #13
Library Plate	Screen Plate	Well Name	Chemical name	Average	Std.dev.	Average	Std.dev.	Average	Std.dev.	Average	robust -ctrl (samples ÷ controls)	Std.dev.	Average	Std.dev.
08E02	13B02	B02	Tranilast	206.095	19.0702	29.2222	12.4677	40.4629	11.5202	0.221284	-1.42523	0.0177032	10.498	2.58641		601
08E03	13B03	B03	Tizanidine HCl	200.17	6.39387	41	13.0384	44.4155	5.69886	0.235934	-0.0784681	0.0231736	11.3973	1.92266		602
08E04	13B04	B04	Zafirlukast	206.106	5.35349	39	8.51469	52.0534	7.76044	0.25745	1.89954	0.0298507	14.3452	3.21802		603
08E05	13B05	B05	Butenafine	203.425	14.4035	41.4444	15.1254	48.6039	3.94693	0.245119	0.765893	0.0221464	12.8286	1.79706		604
08E06	13B06	B06	Carbadox	203.88	9.42389	39.7778	11.2336	49.3355	8.10261	0.246367	0.880664	0.0276115	12.8458	3.24388		605
08E07	13B07	B07	Rimantadine	197.647	5.89125	45.1111	14.2517	50.5678	9.62915	0.245602	0.810351	0.023638	13.3009	3.19689		606
08E08	13B08	B08	Eburnamonine (-)	205.91	21.2981	25.5556	12.9529	50.3378	6.82406	0.246968	0.935907	0.0353756	13.3527	2.97794		607
08E09	13B09	B09	Oxibendazol	207.381	14.6375	37.7778	7.90218	47.8858	9.49903	0.223283	-1.24148	0.0259688	11.6143	2.88992		608
08E10	13B10	B10	Ipsapirone	198.876	14.1057	40	9.77241	43.8027	8.91776	0.222937	-1.27331	0.0281044	11.4892	2.62177		609
08E11	13B11	B11	Harmaline hydrochloride dihydrate	196.774	15.7331	37.5556	10.3575	40.5977	9.16502	0.227608	-0.843894	0.0131859	11.1131	2.21481		610
08F02	13C02	C02	Harmalol hydrochloride dihydrate	199.041	12.3965	44.3333	17.7482	46.5914	2.26258	0.22755	-0.849239	0.0196143	11.6269	0.913119		611
08F03	13C03	C03	Harmol hydrochloride monohydrate	197.074	13.7682	40.2222	13.2077	44.6892	6.21939	0.23441	-0.218557	0.0186397	11.1034	1.9704		612
08F04	13C04	C04	Harmine hydrochloride	204.083	15.5042	39	13.1909	46.9578	7.05374	0.233921	-0.263535	0.0162884	11.7136	2.49173		613
08F05	13C05	C05	Carbidopa	197.541	13.9075	41.7778	9.3378	48.9782	5.51225	0.253215	1.51022	0.0137273	12.8339	1.61007		614
08F06	13C06	C06	Chrysene-1,4-quinone	196.505	19.8814	9.55556	5.76869	21.5015	6.51651	0.205318	-2.89309	0.0333624	5.41363	1.86269		615
08F07	13C07	C07	Demecarium bromide	205.086	14.0236	35.1111	14.1018	46.0087	6.43945	0.236887	0.0091452	0.0109897	11.6101	1.77479		616
08F08	13C08	C08	Quipazine dimaleate salt	192.928	10.1258	46.1111	12.1701	47.2937	7.60813	0.254735	1.64991	0.0270671	12.6471	2.75681		617
08F09	13C09	C09	Acipimox	206.73	7.469	37.7778	11.5518	43.7456	5.39146	0.231552	-0.481336	0.0118191	10.8585	1.75041		618
08F10	13C10	C10	Diflorasone Diacetate	197.463	10.9507	40.5556	13.9384	41.5963	7.20806	0.223313	-1.23874	0.0123001	9.9985	1.67799		619
08F11	13C11	C11	Harmane hydrochloride	206.876	14.9578	34.8889	16.2284	43.0785	11.0574	0.216821	-1.83555	0.0174938	10.5633	2.80122		620
08G02	13D02	D02	Methoxy-6-harmalan	200.368	24.0651	34.6667	14.4827	48.2133	11.0759	0.235808	-0.0900695	0.0139145	12.1888	3.14808		621
08G03	13D03	D03	Amisulpride	203.284	12.1114	48.2222	14.3856	40.5114	6.26916	0.218417	-1.6888	0.0215585	9.92692	2.04583		622
08G04	13D04	D04	Pyridoxine hydrochloride	195.698	24.4512	39.1111	16.6316	44.3822	6.22168	0.225256	-1.06012	0.024761	10.9353	2.01683		623
08G05	13D05	D05	Mercaptopurine	205.751	13.5078	35.3333	18.2071	49.4569	10.4374	0.234062	-0.250554	0.022326	12.5758	3.15834		624
08G06	13D06	D06	Cytarabine	229.641	24.1642	24	9.56556	66.029	17.29	0.246755	0.916323	0.0269644	17.1335	5.65602		625
08G07	13D07	D07	Racecadotril	205.833	13.9789	39.8889	15.5278	53.1747	6.32041	0.250279	1.24024	0.0185521	13.8784	2.29105		626
08G08	13D08	D08	Folic acid	194.394	20.1669	30.5556	17.4364	49.6148	7.2617	0.244047	0.667353	0.0197528	12.5953	2.17577		627
08G09	13D09	D09	Benazepril HCl	205.836	12.5501	38.2222	17.6973	48.0538	8.9192	0.236786	-0.00018275	0.0163704	12.3961	2.10753		628
08G10	13D10	D10	Aniracetam	198.134	9.19488	44.4444	16.3486	48.0422	7.15173	0.240942	0.381955	0.0249905	12.5444	2.74302		629
08G11	13D11	D11	Dimethisoquin hydrochloride	204.918	12.1998	31.1111	12.4544	43.8925	8.97985	0.232819	-0.364858	0.0200509	10.9392	2.51259		630
08H02	13E02	E02	Alendronate sodium	201.248	9.83599	45.5556	14.6468	51.1755	10.4142	0.23679	0.00018275	0.0231684	12.9305	3.00123		631
08H03	13E03	E03	Dipivefrin hydrochloride	203.617	8.06918	43.4444	14.3275	40.6211	6.72918	0.209741	-2.48644	0.018166	9.60356	1.94786		632
08H04	13E04	E04	Thiorphan	201.176	19.9329	52.2222	20.945	41.3323	5.96073	0.219966	-1.54646	0.0173281	9.79605	1.5988		633
08H05	13E05	E05	Tomoxetine hydrochloride	208.675	10.181	42.1111	9.0753	49.5916	7.58425	0.242858	0.558088	0.0166565	12.5504	2.08242		634
08H06	13E06	E06	Lapatinib ditosylate	201.862	12.736	41.8889	18.9568	50.6816	13.3147	0.251705	1.37138	0.025329	13.6227	4.37515		635
08H07	13E07	E07	Penciclovir	207.387	12.1043	39.5556	14.7234	53.7156	8.52746	0.246995	0.93836	0.0164517	13.6893	2.39383		636
08H08	13E08	E08	Levetiracetam	208.92	9.71797	38.7778	12.194	48.1765	6.67784	0.237993	0.110791	0.0116538	12.1661	1.77396		637
08H09	13E09	E09	Dexfenfluramine hydrochloride	202.938	16.3271	37.7778	12.8722	46.3756	8.32518	0.241799	0.460705	0.00660104	11.7583	2.1391		638
08H10	13E10	E10	Etoricoxib	199.654	9.48563	40.7778	7.66123	48.5914	8.26318	0.24259	0.533392	0.0198151	12.6126	2.58288		639
08H11	13E11	E11	Sertindole	200.093	9.92861	46	19.4165	40.9867	9.90387	0.264205	2.52049	0.0240871	11.8711	2.98331		640
09A02	13F02	F02	Sulmazole	197.824	10.3748	48.7778	9.4839	45.0946	5.72311	0.221959	-1.36321	0.0158838	11.0739	1.50403		641
09A03	13F03	F03	Gefitinib	201.742	10.0546	42.7778	19.537	42.7138	8.54654	0.28142	4.10312	0.0249032	12.7139	3.11058		642
09A04	13F04	F04	Flunisolide	192.597	18.3429	37.5556	17.8683	45.1121	7.71591	0.226032	-0.988748	0.0172291	10.951	2.04352		643
09A05	13F05	F05	N-Acetyl-DL-homocysteine Thiolactone	205.72	12.1867	49.2222	16.9468	46.0715	7.45248	0.225893	-1.00155	0.0164313	11.3062	2.24789		644
09A06	13F06	F06	Flurandrenolide	201.314	15.2789	38.2222	12.8625	47.7847	4.77701	0.239484	0.247915	0.0160912	12.0127	1.57869		645
09A07	13F07	F07	Oxiconazole Nitrate	203.895	13.5288	38.4444	15.517	55.7734	10.2992	0.252615	1.45506	0.0268766	14.6626	3.67409		646
09A08	13F08	F08	Rebamipide	207.399	17.416	39.4444	16.8011	51.6467	6.65214	0.245026	0.757355	0.0229139	13.4282	2.37032		647
09A09	13F09	F09	Nilvadipine	200.666	14.7198	43	12.8452	49.4585	5.84648	0.236237	-0.0506262	0.011627	12.44	1.38048		648
09A10	13F10	F10	Etanidazole	203.127	9.85733	40.8889	16.7515	53.8427	8.34196	0.247788	1.01126	0.0161074	13.737	2.48199		649
09A11	13F11	F11	Butirosin disulfate salt	199.102	8.85356	35.2222	18.185	50.1182	10.4763	0.230014	-0.622715	0.029953	12.4855	3.89361		650
	13G02	G02	Nothing	198.746	14.8752	38.2222	15.6107	46.4571	8.36403	0.228415	-0.769722	0.0167146	11.2834	2.22921
	13G03	G03	DMSO	203.669	12.8952	42.1111	18.9898	45.7563	5.43539	0.229254	-0.692555	0.01331	11.0458	1.08654
	13G04	G04	Lapatinib 5uM	192.317	11.6062	39.8889	15.6879	37.2649	5.88486	0.348928	10.3092	0.0422932	14.0226	3.21892
	13G05	G05	Lapatinib 50uM	204.49	35.8385	0.555556	0.726483	9.5	4.20317	0.199912	-3.39004	0.0988137	2.1257	1.54599
	13G06	G06	Siramesine 1uM	209.015	12.1671	32.6667	10.5	49.5287	7.72415	0.329933	8.56297	0.0253333	16.6691	3.38015
	13G07	G07	Siramesine 10uM	190.617	9.56977	21.6667	6.34429	33.7466	5.16278	0.289428	4.83933	0.0343464	10.437	1.66527
	13G08	G08	Niclosamide 1uM	197.524	10.254	34.1111	11.0391	44.0753	9.44098	0.284994	4.43169	0.0338587	13.2527	3.60926
	13G09	G09	Ebastine 5uM	200.631	10.0536	40.6667	8.39643	34.6062	3.94933	0.36814	12.0754	0.0231496	14.0162	1.67204
	13G10	G10	Lapatinib 5uM	191.827	5.37093	35.3333	7.90569	37.3652	8.49556	0.322937	7.91986	0.043172	13.9035	3.69992
	13G11	G11	DMSO	197.329	10.1236	42.1111	12.252	38.5913	3.17029	0.200608	-3.32605	0.0221892	9.56502	1.33715
PLATE #14
Library Plate	Screen Plate	Well Name	Chemical name	Average	Std.dev.	Average	Std.dev.	Average	Std.dev.	Average	robust -ctrl (samples ÷ controls)	Std.dev.	Average	Std.dev.
09B02	14B02	B02	Glimepiride	180.824	17.9319	108.5	42.4017	33.8876	8.05343	0.377242	-2.08935	0.027333	13.8892	2.95436		651
09B03	14B03	B03	Picrotoxinin	178.319	9.01474	111.833	37.6479	37.649	5.39046	0.438737	0.856718	0.0395213	16.7968	3.42307		652
09B04	14B04	B04	Mepenzolate bromide	183.985	9.90428	84.6667	24.7763	40.3686	4.32891	0.412576	-0.396585	0.0225692	16.7709	1.70021		653
09B05	14B05	B05	Benfotiamine	189.287	17.1724	83.8333	17.7586	42.3606	5.06664	0.43215	0.541169	0.02075	18.5717	2.40277		654
09B06	14B06	B06	Halcinonide	175.658	18.1368	98.8333	44.4406	40.4565	5.07833	0.411407	-0.452581	0.0414397	17.0124	3.94243		655
09B07	14B07	B07	Lanatoside C	208.52	35.4441	15.1667	7.05455	17.1684	6.01227	0.476892	2.68466	0.0911054	9.45449	3.60867		656
09B08	14B08	B08	Benzamil hydrochloride	181.938	15.9224	95.5	24.9139	31.1053	5.61035	0.366735	-2.59268	0.0411971	12.566	2.37398		657
09B09	14B09	B09	Suxibuzone	174.241	26.1413	104	34.3919	40.1988	4.32329	0.415179	-0.271848	0.0306943	16.9401	2.84242		658
09B10	14B10	B10	6-Furfurylaminopurine	190.477	17.3288	89.6667	27.053	41.2458	2.90635	0.432013	0.534624	0.0113802	18.1493	1.08231		659
09B11	14B11	B11	Avermectin B1a	185.861	10.5586	94.8333	20.292	37.8199	3.75892	0.514313	4.47736	0.0417029	19.89	3.19986		660
09C02	14C02	C02	Pranlukast	191.173	17.8269	87.5	34.157	39.4155	5.07691	0.446944	1.24991	0.0273892	18.0623	3.05358		661
09C03	14C03	C03	Penicillamine	180.348	23.4068	94.5	40.4413	41.8266	7.26037	0.458848	1.82021	0.027062	19.9154	3.86134		662
09C04	14C04	C04	Zileuton	172.747	24.1726	113.333	73.3012	43.0929	5.64678	0.478128	2.74387	0.0141327	20.8002	2.97685		663
09C05	14C05	C05	Loratadine	186.02	19.2968	102.333	31.551	43.8005	4.03143	0.475087	2.59817	0.0200155	21.12	2.06317		664
09C06	14C06	C06	Clindamycin Phosphate	187.07	12.4983	93.5	35.4274	42.0691	5.7858	0.421546	0.033159	0.0337089	18.2612	3.62661		665
09C07	14C07	C07	Nisoldipine	196.344	14.6961	91	33.7165	47.1004	4.59619	0.448978	1.34733	0.0211473	21.5271	2.5987		666
09C08	14C08	C08	Foliosidine	187.284	19.4553	75.3333	39.9883	39.4485	6.59056	0.401638	-0.920568	0.0356558	16.5819	2.72996		667
09C09	14C09	C09	Acitretin	179.9	11.606	101.167	42.4331	42.7782	2.93621	0.415134	-0.274037	0.0171955	18.0573	1.57011		668
09C10	14C10	C10	Zonisamide	179.819	18.9722	97.3333	28.3314	39.1749	1.96803	0.413839	-0.336068	0.0157021	16.5741	1.14573		669
09C11	14C11	C11	Irsogladine Maleate	164.733	23.7215	135.667	67.8931	43.6635	5.66709	0.471505	2.42656	0.034542	21.1944	3.77636		670
09D02	14D02	D02	Dydrogesterone	183.109	24.7795	93.6667	37.5908	41.4843	5.95447	0.420162	-0.033159	0.022663	17.507	2.20402		671
09D03	14D03	D03	Sumatriptan succinate	175.626	10.7761	114.667	20.9348	37.2926	4.98789	0.397352	-1.1259	0.017035	15.3051	2.32088		672
09D04	14D04	D04	Opipramol dihydrochloride	179.935	19.9186	110.833	46.2446	38.0291	4.74169	0.417843	-0.14422	0.0221113	16.1725	2.3359		673
09D05	14D05	D05	Nalidixic acid sodium salt	178.134	16.1722	119.333	35.7752	40.2054	4.70792	0.401831	-0.911332	0.0121041	16.3635	1.73921		674
09D06	14D06	D06	Oxacillin Na	186.724	16.4173	95	24.2652	39.8561	5.74763	0.408331	-0.599956	0.0197597	16.3453	2.53612		675
09D07	14D07	D07	Beta-Escin	171.559	11.4644	111.5	24.6556	37.6908	3.77792	0.415557	-0.253752	0.032794	16.0239	2.49928		676
09D08	14D08	D08	Tiludronate disodium	194.811	33.1488	86.6667	69.7156	38.3446	10.4753	0.405253	-0.747399	0.0408446	16.0997	5.08401		677
09D09	14D09	D09	Tazobactam	183.827	23.5305	112.667	66.9228	40.509	5.06796	0.41466	-0.296746	0.0264748	17.1953	2.96951		678
09D10	14D10	D10	Ibandronate	182.806	29.9468	103.667	60.994	42.7585	2.49391	0.441904	1.00846	0.0358885	18.9703	1.68014		679
09D11	14D11	D11	Warfarin	189.222	15.7071	90.3333	28.2678	39.9065	8.35668	0.445845	1.19724	0.0360195	18.4336	4.74203		680
09E02	14E02	E02	Pranoprofen	187.61	21.9081	85.3333	46.1635	36.4642	7.52053	0.41341	-0.356612	0.0188327	15.1593	3.3073		681
09E03	14E03	E03	Secnidazole	175.731	10.0358	113.833	28.3155	38.7829	1.76448	0.412753	-0.388085	0.00679199	16.3335	0.919003		682
09E04	14E04	E04	Pempidine tartrate	182.573	16.7403	82.5	22.7134	41.8611	6.45689	0.404845	-0.766919	0.0156448	17.1964	3.00361		683
09E05	14E05	E05	Clodronate	180.703	27.4341	107.5	59.7721	40.812	4.47971	0.407143	-0.656848	0.0339193	17.0502	3.0615		684
09E06	14E06	E06	Nitrarine dihydrochloride	179.283	8.33432	95.8333	17.5205	39.9846	3.34011	0.425038	0.200434	0.0234916	17.2899	2.07481		685
09E07	14E07	E07	Thimerosal	204.694	3.45048	71.1667	12.5923	42.5925	6.47352	0.418206	-0.126873	0.0264769	18.1289	3.44532		686
09E08	14E08	E08	Tramadol hydrochloride	193.267	8.47676	85.6667	12.3072	39.1604	1.62414	0.426145	0.253478	0.0205474	16.9831	1.2756		687
09E09	14E09	E09	Estropipate	187.669	19.1775	82.8333	28.7362	36.1397	5.7935	0.392967	-1.33596	0.0444498	15.0429	3.57485		688
09E10	14E10	E10	Butylscopolammonium (n-) bromide	177.419	18.9124	99.5	40.471	42.8849	4.91373	0.444947	1.15425	0.015628	19.4545	2.52447		689
09E11	14E11	E11	Irinotecan Hydrochloride	256.956	20.1435	46.5	16.4043	60.7115	4.38631	0.46092	1.91945	0.0271834	28.3673	2.93637		690
09F02	14F02	F02	Tylosin	179.032	18.3842	109.167	31.3012	36.6338	7.55495	0.391998	-1.38243	0.033643	14.9046	3.65763		691
09F03	14F03	F03	Citalopram Hydrobromide	183.116	21.8928	95.3333	42.3777	37.9517	3.20034	0.434309	0.644585	0.016608	16.8141	1.37304		692
09F04	14F04	F04	Promazine hydrochloride	189.429	20.8774	62	28.2276	40.0165	4.02862	0.433751	0.617887	0.0334495	17.5406	2.6124		693
09F05	14F05	F05	Sulfamerazine	190.104	15.4222	80	28.1069	41.925	2.43679	0.415998	-0.232613	0.0276348	17.6906	1.9438		694
09F06	14F06	F06	Venlafaxine	182.904	14.2704	110.5	26.8235	41.2973	4.87256	0.429954	0.435939	0.0212947	17.9416	2.82031		695
09F07	14F07	F07	Ethotoin	184.934	21.5978	86.1667	33.8669	39.8896	7.6653	0.41476	-0.291955	0.024273	16.73	3.69015		696
09F08	14F08	F08	3-alpha-Hydroxy-5-beta-androstan-17-one	170.554	12.5147	128.833	50.6731	37.6615	2.21758	0.422448	0.076368	0.0518307	16.1821	2.30717		697
09F09	14F09	F09	Tetrahydrozoline hydrochloride	176.472	8.12274	122	13.0231	42.7489	5.488	0.437228	0.784447	0.018354	18.9267	2.9369		698
09F10	14F10	F10	Hexestrol	185.891	19.7727	99.6667	42.7723	41.029	5.6214	0.445455	1.17859	0.0198092	18.6473	2.95249		699
09F11	14F11	F11	Cefmetazole sodium salt	180.91	15.202	114.167	27.7158	41.6709	3.73348	0.441538	0.990926	0.0231424	18.8166	2.13632		700
	14G02	G02	Nothing	188.465	19.2533	92.1667	31.1988	36.1611	5.69121	0.407023	-0.66258	0.0178147	15.7033	2.40421
	14G03	G03	DMSO	181.433	24.0553	97.3333	34.7831	37.572	6.54391	0.38753	-1.59645	0.0147158	14.9231	2.97403
	14G04	G04	DMSO	194.243	33.0567	99.5	48.4469	43.4603	4.04122	0.424804	0.189252	0.0107422	18.6375	2.35888
	14G05	G05	Lapatinib 5uM	200.657	24.9158	78.6667	44.0666	38.3806	3.53504	0.628322	9.93926	0.0609745	24.6267	3.98547
	14G06	G06	Lapatinib 5uM	193.561	24.4421	105.167	42.6071	39.8681	2.33297	0.647073	10.8375	0.0571314	26.0361	3.02247
	14G07	G07	DMSO	188.01	26.0777	112.5	49.8428	41.4084	4.05629	0.410384	-0.501563	0.0436976	17.4057	3.05758
	14G08	G08	DMSO	180.816	15.3137	97	60.663	42.3278	5.85754	0.420005	-0.0406625	0.0375456	18.2387	4.16739
	14G09	G09	Lapatinib 5uM	170.713	14.8496	135.833	56.7994	37.6126	3.49039	0.604554	8.80059	0.029642	23.0752	2.74617
	14G10	G10	Lapatinib 5uM	191.689	19.0324	91.3333	51.4419	40.6467	3.03552	0.735203	15.0596	0.0662479	30.3457	4.48849
	14G11	G11	Nothing	186.152	18.7938	89.6667	26.2805	43.2372	5.25527	0.443428	1.08145	0.0131505	19.3729	2.58618
PLATE #15
Library Plate	Screen Plate	Well Name	Chemical name	Average	Std.dev.	Average	Std.dev.	Average	Std.dev.	Average	robust -ctrl (samples ÷ controls)	Std.dev.	Average	Std.dev.
09G02	15B02	B02	Trihexyphenidyl-D,L Hydrochloride	207.034	19.4574	41.5	20.0873	29.9676	9.86874	0.377528	0.542128	0.062055	12.2945	4.3701		701
09G03	15B03	B03	Succinylsulfathiazole	206.636	29.3923	54.3333	33.6492	31.9935	6.3372	0.347823	-0.478198	0.029318	11.5748	2.96317		702
09G04	15B04	B04	Famprofazone	195.424	20.7705	58	17.5727	33.7522	3.46488	0.375349	0.467296	0.0265593	13.0937	1.77826		703
09G05	15B05	B05	Bromopride	221.986	22.8415	37.8333	20.2328	42.3027	4.3513	0.391334	1.01637	0.0280023	16.79	1.90647		704
09G06	15B06	B06	Methyl benzethonium chloride	197.029	10.6983	24.6667	11.0935	36.97	4.86412	0.507916	5.02087	0.0618919	19.1508	2.83701		705
09G07	15B07	B07	Chlorcyclizine hydrochloride	217.836	33.4163	34.1667	25.262	37.6491	6.00213	0.402371	1.39548	0.0612142	15.4415	3.7133		706
09G08	15B08	B08	Diphenylpyraline hydrochloride	223.273	41.5609	38	20.1594	29.4054	18.0243	0.358162	-0.123069	0.0835383	12.1313	8.93606		707
09G09	15B09	B09	Benzethonium chloride	191.536	13.4633	48.8333	26.7389	35.2057	4.06329	0.448649	2.98509	0.0271012	16.1318	2.68119		708
09G10	15B10	B10	Trioxsalen	206.427	21.1774	26.6667	12.4686	33.9317	5.56942	0.355723	-0.206832	0.0568756	12.6991	3.31096		709
09G11	15B11	B11	Doxofylline	221.455	36.3451	49	33.6512	36.9733	6.21301	0.398187	1.25177	0.0108228	16.4138	4.1122		710
09H02	15C02	C02	Sulfabenzamide	206.927	23.7701	40.3333	24.4104	27.9837	8.14732	0.385855	0.828156	0.0473612	11.5608	3.68144		711
09H03	15C03	C03	Benzocaine	204.414	19.1014	41.6667	18.9279	28.3415	4.88809	0.338501	-0.798392	0.0364289	11.0546	1.87188		712
09H04	15C04	C04	Dipyrone	207.842	25.7586	38.3333	16.9666	36.153	5.73795	0.373241	0.394877	0.0306595	14.0203	2.99293		713
09H05	15C05	C05	Isosorbide dinitrate	212.727	39.7127	54.3333	42.9496	30.7033	9.96141	0.367111	0.184339	0.0445582	11.1474	3.57018		714
09H06	15C06	C06	Sulfachloropyridazine	215.823	28.5166	49.5	21.6956	36.0844	9.70923	0.356512	-0.179743	0.0248347	13.5174	4.20114		715
09H07	15C07	C07	Pramoxine hydrochloride	201.54	12.5978	52.1667	35.0338	39.8484	8.22217	0.398663	1.26812	0.0337186	16.4178	4.36018		716
09H08	15C08	C08	Finasteride	215.564	24.7584	34	11.7132	34.1631	11.2282	0.378899	0.589229	0.022669	13.0146	4.0262		717
09H09	15C09	C09	Fluorometholone	212.992	27.2315	31.3333	17.3513	36.5854	6.4244	0.346344	-0.529013	0.0432485	12.9832	3.03105		718
09H10	15C10	C10	Cephalothin sodium salt	218.929	22.2144	37.6667	26.5606	30.7059	8.88705	0.389974	0.969657	0.0580917	12.4028	4.74078		719
09H11	15C11	C11	Cefuroxime sodium salt	200.639	7.63951	51.8333	25.0473	36.2694	5.48879	0.398732	1.27049	0.0320146	15.6148	2.75658		720
10A02	15D02	D02	Althiazide	213.061	22.6388	35.3333	27.2666	36.1916	8.31012	0.406846	1.54921	0.0328623	14.9718	3.61748		721
10A03	15D03	D03	Isopyrin hydrochloride	199.459	24.2808	30	27.8209	32.9997	13.2697	0.343919	-0.612296	0.0560434	11.7667	5.03056		722
10A04	15D04	D04	Phenethicillin potassium salt	213.393	17.7761	53	41.5452	33.1088	3.91136	0.358125	-0.124335	0.0310613	12.2897	2.48422		723
10A05	15D05	D05	Sulfamethoxypyridazine	208.92	20.114	29.8333	7.67898	33.8659	8.31586	0.363089	0.0461879	0.0343981	13.1025	3.3018		724
10A06	15D06	D06	Deferoxamine mesylate	215.527	16.0811	30.3333	22.151	35.7677	12.5711	0.33869	-0.791902	0.0305608	13.3331	3.9885		725
10A07	15D07	D07	Mephentermine hemisulfate	210.79	12.4916	43.3333	26.1049	33.7827	4.79617	0.347428	-0.491753	0.0202792	12.1348	2.18402		726
10A08	15D08	D08	Liranaftate	217.064	25.5063	38.3333	25.5708	31.7081	6.66711	0.335012	-0.918249	0.0360714	10.7799	2.67305		727
10A09	15D09	D09	Sulfadimethoxine	218.672	17.8096	39.3333	11.8434	31.6383	3.35425	0.35089	-0.372864	0.0235283	11.3558	1.26063		728
10A10	15D10	D10	Sulfanilamide	204.521	9.87355	42.6667	33.6016	32.0889	10.1084	0.346896	-0.510056	0.0348101	11.8632	3.7254		729
10A11	15D11	D11	Balsalazide Sodium	196.188	18.1249	72.6667	33.0857	31.9043	1.81688	0.351146	-0.364049	0.030483	11.6779	1.78685		730
10B02	15E02	E02	Sulfaquinoxaline sodium salt	202.987	29.2573	47.5	28.3249	37.3957	6.9407	0.37591	0.486556	0.0286695	14.4317	3.41832		731
10B03	15E03	E03	Streptozotocin	204.875	10.3955	33.8333	9.32559	34.1907	7.8667	0.372224	0.359949	0.0232646	13.7541	3.75381		732
10B04	15E04	E04	Metoprolol-(+,-) (+)-tartrate salt	196.266	23.0983	65.8333	52.3695	36.0782	4.40142	0.359725	-0.0693911	0.0317919	13.1115	2.00183		733
10B05	15E05	E05	Flumethasone	200.972	11.2733	48.6667	29.7097	30.503	1.82443	0.320491	-1.41703	0.0333369	10.0175	0.903401		734
10B06	15E06	E06	Flecainide acetate	207.272	9.28244	40.5	16.3799	29.4811	1.62826	0.341417	-0.698229	0.0211691	10.4972	0.947712		735
10B07	15E07	E07	Cefazolin sodium salt	190.063	25.2047	62.3333	25.2005	31.5671	1.25021	0.338625	-0.794153	0.0101166	11.0512	0.698018		736
10B08	15E08	E08	Atractyloside potassium salt	204.701	18.6694	48.3333	26.1049	36.2482	3.67242	0.346884	-0.510449	0.0148239	12.698	1.55404		737
10B09	15E09	E09	Folinic acid calcium salt	200.224	24.8263	55.8333	27.2207	27.745	7.54393	0.329035	-1.12356	0.023991	9.44472	2.51488		738
10B10	15E10	E10	Levonordefrin	225.396	49.8826	46.5	39.5361	34.327	7.36103	0.3604	-0.0461879	0.0380852	12.5643	3.46973		739
10B11	15E11	E11	Ebselen	213.176	16.4908	38.1667	18.9359	34.6882	5.86296	0.412085	1.72915	0.0805754	14.4088	4.14269		740
10C02	15F02	F02	Nadide	219.483	17.7725	40.3333	23.0014	32.5697	8.25043	0.387456	0.883157	0.016919	13.8475	4.51439		741
10C03	15F03	F03	Sulfamethizole	206.984	14.2996	41.8333	19.7931	33.2825	8.98682	0.38713	0.871977	0.0313685	13.1884	3.42148		742
10C04	15F04	F04	Medrysone	209.239	17.2644	46.1667	23.0253	33.7282	5.65653	0.332787	-0.994684	0.0452974	11.9391	3.35074		743
10C05	15F05	F05	Flunixin meglumine	198.041	38.9834	64.1667	56.8521	35.5914	3.84003	0.354017	-0.265435	0.0425619	13.2064	2.91686		744
10C06	15F06	F06	Spiramycin	200.272	23.0625	49.3333	44.8538	32.3121	6.37668	0.411971	1.72524	0.0687307	13.9145	3.9383		745
10C07	15F07	F07	Glycopyrrolate	200.072	17.2484	51.1667	26.1107	34.4905	4.623	0.339193	-0.774636	0.0114275	12.0777	1.89409		746
10C08	15F08	F08	Cefamandole sodium salt	228.625	22.1132	26	18.2099	27.7152	12.8009	0.360173	-0.0539716	0.0519425	9.94666	5.15182		747
10C09	15F09	F09	Monensin sodium salt	210.622	8.34125	52.8333	20.5077	28.5881	3.41417	0.596653	8.06892	0.0550177	17.9261	1.35825		748
10C10	15F10	F10	Isoetharine mesylate salt	218.344	21.7018	37.5	15.03	37.0157	4.64424	0.375231	0.463234	0.0296935	14.4817	1.92828		749
10C11	15F11	F11	Mevalonic-D, L acid lactone	206.705	19.5374	37.6667	16.561	32.0556	9.11746	0.386233	0.841163	0.026568	12.8683	3.55973		750
	15G02	G02	Nothing	214.367	24.007	48	27.8711	40.6719	11.1204	0.394245	1.11637	0.0332218	16.8123	4.41964
	15G03	G03	DMSO	208.727	8.8674	57	33.4245	34.4469	4.10725	0.346481	-0.524305	0.0273553	12.4581	1.83294
	15G04	G04	DMSO	217.872	24.0709	34.1667	16.6783	32.8499	8.08385	0.361179	-0.0194307	0.0259838	12.0853	3.0577
	15G05	G05	Lapatinib 5uM	216.314	35.865	21.5	7.76531	36.1572	12.57	0.521085	5.4732	0.0664016	20.4361	8.8234
	15G06	G06	Lapatinib 5uM	182.951	16.1121	67.8333	37.4348	28.7193	6.8971	0.476476	3.94095	0.0330356	14.3196	3.74928
	15G07	G07	DMSO	217.664	16.5698	34	16.5771	38.1548	3.39002	0.352762	-0.308553	0.0300477	13.8292	1.64753
	15G08	G08	DMSO	224.955	12.2908	30.3333	13.3217	31.3118	7.21761	0.347373	-0.493667	0.0322981	11.3902	2.57454
	15G09	G09	Lapatinib 5uM	205.596	34.1651	50.5	55.9419	35.3705	7.432	0.507021	4.99013	0.0546863	18.4118	4.82828
	15G10	G10	Lapatinib 5uM	199.107	23.8143	41.5	25.2725	30.5754	5.57098	0.522239	5.51286	0.0475729	16.4125	3.97874
	15G11	G11	Nothing	220.593	27.0539	43.5	27.3697	37.2636	7.75623	0.382357	0.708011	0.0499904	14.7639	4.55142
PLATE #16
Library Plate	Screen Plate	Well Name	Chemical name	Average	Std.dev.	Average	Std.dev.	Average	Std.dev.	Average	robust -ctrl (samples ÷ controls)	Std.dev.	Average	Std.dev.
10D02	16B02	B02	Terazosin hydrochloride	231.402	40.909	44	37.3042	40.1505	15.4373	0.405928	0.0587091	0.0575642	18.0582	8.23973		751
10D03	16B03	B03	Phenazopyridine hydrochloride	222.767	28.0148	46.3333	27.7032	37.0467	12.1761	0.427209	1.04259	0.0311487	17.8785	4.40881		752
10D04	16B04	B04	Demeclocycline hydrochloride	200.218	28.324	73.6667	51.8678	36.7262	7.66968	0.392867	-0.545172	0.0198397	14.9704	3.30987		753
10D05	16B05	B05	Fenoprofen calcium salt dihydrate	231.958	23.5913	26.6667	10.875	40.8589	10.2358	0.451388	2.16042	0.0348338	18.4683	3.98761		754
10D06	16B06	B06	Piperacillin sodium salt	217.45	17.0096	34.5	13.7077	39.1265	4.70799	0.40605	0.0643466	0.0150285	16.5461	1.99364		755
10D07	16B07	B07	Diethylstilbestrol	209.61	17.8494	42	15.2053	40.3983	3.93869	0.422472	0.823586	0.0253982	17.395	2.35358		756
10D08	16B08	B08	Chlorotrianisene	199.701	11.0671	47.3333	8.18942	18.1615	8.34427	0.337271	-3.11553	0.0352145	7.97463	2.70915		757
10D09	16B09	B09	Ribostamycin sulfate salt	208.283	20.8602	42.6667	16.3788	36.6844	8.70591	0.405178	0.0240332	0.0495514	14.5207	3.49415		758
10D10	16B10	B10	Methacholine chloride	216.11	32.2047	30.5	18.5122	40.2306	3.12826	0.434242	1.36772	0.0441698	17.2581	2.19736		759
10D11	16B11	B11	Pipenzolate bromide	221.894	26.798	28.6667	13.5892	36.4035	6.5865	0.43154	1.2428	0.0286821	17.0686	3.65808		760
10E02	16C02	C02	Butamben	220.728	26.0512	40.5	14.6526	33.6841	12.3631	0.382976	-1.00245	0.0477086	14.5084	4.51688		761
10E03	16C03	C03	Sulfapyridine	198.251	13.0024	51.3333	24.7198	34.8684	10.5808	0.38858	-0.743355	0.0295422	14.4362	4.10014		762
10E04	16C04	C04	Meclofenoxate hydrochloride	218.824	25.5624	41.5	22.9674	41.3572	3.44178	0.441812	1.71772	0.0393606	18.6947	2.71913		763
10E05	16C05	C05	Furaltadone hydrochloride	210.278	20.6651	46.6667	22.304	35.9377	4.01231	0.399803	-0.224496	0.0277994	14.7915	1.54907		764
10E06	16C06	C06	Ethoxyquin	209.444	31.5773	51.5	52.5081	37.2001	6.8087	0.402599	-0.0951928	0.0305232	15.421	2.70266		765
10E07	16C07	C07	Tinidazole	202.003	11.4387	46.5	24.4438	31.4764	10.5023	0.380347	-1.124	0.0512254	13.1111	4.22795		766
10E08	16C08	C08	Guanadrel sulfate	211.809	28.0781	51	24.7144	32.1492	8.07396	0.379383	-1.16854	0.0203346	12.9185	3.18436		767
10E09	16C09	C09	Vidarabine	205.9	23.5577	71.5	41.191	39.0978	7.40147	0.362138	-1.96585	0.0160749	14.7046	2.6684		768
10E10	16C10	C10	Sulfameter	209.689	18.8211	39.8333	22.0492	37.9835	3.19227	0.410802	0.284018	0.0307283	15.6012	1.46298		769
10E11	16C11	C11	Isopropamide iodide	224.123	26.8161	38.1667	28.181	38.2413	4.78018	0.427682	1.06445	0.0539015	16.8387	3.51219		770
10F02	16D02	D02	Alclometasone dipropionate	193.139	18.1029	54.1667	17.3253	35.0808	5.83721	0.407961	0.152699	0.0261281	15.2648	3.0536		771
10F03	16D03	D03	Leflunomide	229.285	17.4837	40	18.8892	38.1284	9.52922	0.430501	1.19476	0.0434983	17.3066	4.82118		772
10F04	16D04	D04	Norgestrel-(-)-D	202.884	17.7348	71.3333	21.1534	34.3613	8.07333	0.393027	-0.537761	0.0277322	14.119	3.20527		773
10F05	16D05	D05	Fluocinonide	202.208	15.9918	49	24.6495	28.5201	6.90126	0.363556	-1.90027	0.0382039	11.2036	3.04295		774
10F06	16D06	D06	Sulfamethazine sodium salt	209.251	20.726	53.1667	22.7281	33.4133	9.55981	0.377686	-1.24703	0.0631469	13.631	4.59954		775
10F07	16D07	D07	Guaifenesin	190.938	19.9377	60.1667	33.5465	32.0812	7.05346	0.397668	-0.323205	0.0196327	13.0257	2.68522		776
10F08	16D08	D08	Alexidine dihydrochloride	224.913	9.38113	27.1667	11.5484	28.2917	5.68071	0.450601	2.12405	0.0473931	14.121	2.93131		777
10F09	16D09	D09	Proadifen hydrochloride	201.09	16.3895	47.8333	9.41099	33.9636	4.48659	0.430023	1.17267	0.0255269	14.6987	1.3827		778
10F10	16D10	D10	Zomepirac sodium salt	216.276	32.0752	49.8333	36.5043	38.5432	10.1792	0.405773	0.0515427	0.0511021	16.3206	6.20016		779
10F11	16D11	D11	Cinoxacin	210.718	31.7052	35.8333	25.0473	34.7959	4.71301	0.390149	-0.670806	0.0417681	13.9	2.87999		780
10G02	16E02	E02	Clobetasol propionate	192.918	25.2014	45.6667	22.7655	26.0636	7.42709	0.388977	-0.724976	0.059532	10.9506	2.42883		781
10G03	16E03	E03	Podophyllotoxin	195.475	31.8077	29.6667	26.1738	24.8373	4.85222	0.518973	5.28511	0.0558622	15.5233	2.42159		782
10G04	16E04	E04	Clofibric acid	203.361	27.9109	43.3333	26.7557	39.1211	9.35824	0.391858	-0.591779	0.0392773	16.0821	3.69909		783
10G05	16E05	E05	Bendroflumethiazide	223.141	42.0896	44.8333	41.5327	41.4584	4.52243	0.408836	0.193145	0.0446247	17.3776	2.99917		784
10G06	16E06	E06	Dicumarol	197.87	18.5628	56.3333	29.4596	34.4246	7.00157	0.372483	-1.48758	0.0253102	13.4673	2.94228		785
10G07	16E07	E07	Methimazole	203.602	22.7742	50.8333	42.367	34.3279	6.11016	0.411409	0.312106	0.0172271	14.2724	2.9716		786
10G08	16E08	E08	Merbromin	204.631	19.1993	54.3333	42.9682	39.3223	6.03767	0.419393	0.681216	0.0395924	16.4649	2.26462		787
10G09	16E09	E09	Hexylcaine hydrochloride	216.247	22.6496	52	29.093	32.805	6.64462	0.358925	-2.11439	0.0263022	12.6166	2.72146		788
10G10	16E10	E10	Drofenine hydrochloride	233.562	27.9959	21	13.0384	32.6442	7.66892	0.397526	-0.329775	0.0490916	13.5235	3.61025		789
10G11	16E11	E11	Cycloheximide	207.851	29.5974	18.8333	16.881	29.3949	5.94972	0.365862	-1.79366	0.0602378	10.8793	3.32058		790
10H02	16F02	F02	(R) -Naproxen sodium salt	205.769	19.4613	49.1667	38.2017	34.3567	4.60895	0.42867	1.11013	0.0398344	15.6742	1.63529		791
10H03	16F03	F03	Propidium iodide	201.581	38.1472	44	22.698	35.1614	8.2596	0.427586	1.06001	0.0316943	15.7183	4.7482		792
10H04	16F04	F04	Cloperastine hydrochloride	212.892	32.9483	58	23.9165	41.9679	7.494	0.429968	1.17014	0.0152172	18.4929	3.47211		793
10H05	16F05	F05	Eucatropine hydrochloride	204.73	13.6138	38.8333	22.6223	38.133	3.91835	0.405126	0.0216064	0.0216661	15.5904	2.09476		794
10H06	16F06	F06	Isocarboxazid	213.616	32.1827	58	48.7237	41.5004	7.04704	0.401074	-0.165712	0.0212472	16.8565	3.65035		795
10H07	16F07	F07	Lithocholic acid	198.104	19.4456	50.3333	27.053	36.8709	9.18523	0.388993	-0.72425	0.0326855	14.8042	3.25999		796
10H08	16F08	F08	Methotrimeprazine maleat salt	210.141	17.4669	35.3333	24.5085	31.3057	6.58383	0.443465	1.79413	0.0325475	14.9129	3.39625		797
10H09	16F09	F09	Dienestrol	200.166	12.8295	44.1667	8.30462	38.1572	1.5747	0.403261	-0.0645959	0.0298178	15.7373	1.41849		798
10H10	16F10	F10	Pridinol methanesulfonate salt	202.261	29.1735	69.1667	44.364	40.8177	4.57013	0.404191	-0.0216064	0.020044	16.8039	2.13212		799
10H11	16F11	F11	Amrinone	215.746	30.0303	37.8333	33.5226	32.9321	8.13363	0.382176	-1.03941	0.0276905	13.5886	4.20042		800
	16G02	G02	Nothing	212.218	19.8516	34.8333	15.0255	32.7706	5.19122	0.425032	0.941942	0.0754793	15.509	3.94122
	16G03	G03	DMSO	223.518	29.2592	38.1667	25.8567	34.2026	9.72163	0.415456	0.499188	0.0339258	15.073	3.8058
	16G04	G04	DMSO	229.265	20.294	30	20.0599	38.9053	5.82027	0.415379	0.495648	0.0250491	16.5833	2.56865
	16G05	G05	Lapatinib 5uM	200.99	20.3762	39.8333	24.0451	30.954	9.03771	0.548846	6.66622	0.0904939	18.154	5.85295
	16G06	G06	Lapatinib 5uM	195.428	20.5724	63.1667	18.1264	36.5783	4.16799	0.604602	9.24396	0.0190963	22.4252	2.91827
	16G07	G07	DMSO	201.765	21.085	53.5	29.3241	39.5989	3.62462	0.401374	-0.151828	0.0329549	16.3673	2.65248
	16G08	G08	DMSO	210.737	25.5805	42.5	35.6861	33.9055	6.32606	0.379983	-1.14082	0.0225359	13.002	2.73732
	16G09	G09	Lapatinib 5uM	187.097	15.5496	55.5	18.5984	32.0613	1.62581	0.563572	7.34702	0.037656	18.4487	1.5928
	16G10	G10	Lapatinib 5uM	191.92	11.2661	68.1667	30.7078	32.4882	2.98272	0.590007	8.56917	0.0352802	19.6401	2.54067
	16G11	G11	Nothing	203.021	17.0596	48.8333	29.2877	33.556	4.37854	0.400776	-0.179507	0.0462477	14.1495	3.6268
PLATE #17
Library Plate	Screen Plate	Well Name	Chemical name	Average	Std.dev.	Average	Std.dev.	Average	Std.dev.	Average	robust -ctrl (samples ÷ controls)	Std.dev.	Average	Std.dev.
11A02	17B02	B02	Carbinoxamine maleate salt	187.531	8.88625	71.3333	21.1424	27.5076	5.4662	0.174783	-0.592736	0.0124101	5.53426	1.07067		801
11A03	17B03	B03	Methazolamide	192.873	7.81369	53.1111	9.98054	26.8911	5.54612	0.172528	-0.853061	0.0119374	5.42873	1.12966		802
11A04	17B04	B04	Pyrithyldione	181.431	5.39802	61.2222	14.0693	26.6693	5.05175	0.178084	-0.2117	0.0113229	5.21229	0.935395		803
11A05	17B05	B05	Spectinomycin dihydrochloride	180.609	6.40204	59.1111	18.0516	32.9954	5.41072	0.179015	-0.104212	0.00956854	6.1571	1.1504		804
11A06	17B06	B06	Piromidic acid	187.367	9.44605	58.7778	10.7678	29.7268	4.19139	0.177276	-0.304929	0.00828525	5.58097	0.872185		805
11A07	17B07	B07	Trimipramine maleate salt	187.137	14.9275	53.5556	10.9671	34.533	7.07588	0.187563	0.882473	0.0197814	6.85529	1.74758		806
11A08	17B08	B08	Chloropyramine hydrochloride	188.324	12.7446	55.1111	16.7141	31.7932	5.56034	0.178143	-0.204931	0.0174259	6.00211	1.47805		807
11A09	17B09	B09	Furazolidone	181.659	21.3008	68.6667	28.1425	29.3954	3.48389	0.166287	-1.57333	0.0112216	5.15413	0.686015		808
11A10	17B10	B10	Dichlorphenamide	190.766	12.0211	57.8889	13.7062	39.5546	4.96073	0.200895	2.42131	0.0124562	8.25866	1.19372		809
11A11	17B11	B11	Sulconazole nitrate	185.477	6.69719	53.2222	14.4029	36.8177	5.2902	0.183151	0.373205	0.0173547	7.00727	1.56245		810
11B02	17C02	C02	Auranofin	172.644	#DIV/0!	0.111111	0.333333	20	#DIV/0!	0.232375	6.05489	#DIV/0!	4.6475	#DIV/0!		811
11B03	17C03	C03	Cromolyn disodium salt	185.959	9.53704	56.7778	11.9873	25.6761	4.21532	0.170524	-1.08433	0.0135108	4.70234	0.802452		812
11B04	17C04	C04	Bucladesine sodium salt	186.656	11.7543	71.4444	19.8942	27.0962	3.87381	0.17985	-0.0078204	0.00996103	5.20727	0.789489		813
11B05	17C05	C05	Cefsulodin sodium salt	188.179	10.8319	65.7778	14.0337	32.1289	5.85066	0.180708	0.0911967	0.0085027	6.13816	1.31529		814
11B06	17C06	C06	Fosfosal	182.011	6.52966	62.3333	13.1244	34.8557	4.29492	0.183566	0.421022	0.0114442	6.58086	0.981742		815
11B07	17C07	C07	Suprofen	189.905	7.86329	63.2222	14.8137	30.9889	3.64111	0.176136	-0.43657	0.00908669	5.57045	0.769512		816
11B08	17C08	C08	Catechin-(+,-) hydrate	194.479	8.76793	54.2222	12.8041	33.6462	4.1748	0.175576	-0.50125	0.0107259	6.13714	0.912429		817
11B09	17C09	C09	Nadolol	190.159	11.0728	61.2222	7.88635	31.6095	5.25861	0.171266	-0.998652	0.0144815	5.84384	1.18444		818
11B10	17C10	C10	Moxalactam disodium salt	188.128	6.57439	60	14.6458	33.6338	3.48806	0.176245	-0.423955	0.0144268	6.05237	0.551234		819
11B11	17C11	C11	Aminophylline	180.736	8.59379	59.6667	17.2988	30.6353	4.98189	0.179986	0.0078204	0.0185772	5.84547	1.44805		820
11C02	17D02	D02	Azlocillin sodium salt	187.207	14.8241	54.6667	16.2942	26.0312	5.87399	0.169519	-1.20035	0.0146944	5.1935	1.16962		821
11C03	17D03	D03	Clidinium bromide	181.393	5.99237	72.6667	9.66954	26.214	6.45165	0.186108	0.714513	0.0152103	5.15867	1.30502		822
11C04	17D04	D04	Sulfamonomethoxine	179.914	8.64318	77.1111	25.2212	25.2409	6.43632	0.180274	0.0411273	0.00915741	4.93657	1.02768		823
11C05	17D05	D05	Benzthiazide	183.789	11.6532	47.3333	13.5462	32.1907	6.35038	0.190182	1.18472	0.0155595	6.3939	1.4843		824
11C06	17D06	D06	Trichlormethiazide	188.045	6.71684	59	18.9803	30.7922	3.55682	0.185523	0.64693	0.0126105	5.97928	0.921577		825
11C07	17D07	D07	Oxalamine citrate salt	183.717	10.2885	59.4444	8.66186	32.5129	2.72459	0.177941	-0.228203	0.0119925	6.04463	0.814405		826
11C08	17D08	D08	Propantheline bromide	186.383	18.1151	59.5556	13.4081	36.0836	6.14375	0.194122	1.63945	0.0146086	7.32592	1.66149		827
11C09	17D09	D09	Viloxazine hydrochloride	180.001	4.86599	63.1111	16.8036	31.049	3.53308	0.168234	-1.34869	0.00752448	5.39525	0.748521		828
11C10	17D10	D10	Dimethadione	189.663	12.4736	53.4444	17.1254	29.1894	3.68047	0.169435	-1.21003	0.0224443	5.19228	1.01024		829
11C11	17D11	D11	Ethaverine hydrochloride	182.458	11.5975	53.4444	10.6549	36.0029	3.3248	0.194675	1.70332	0.0138822	7.21159	1.04621		830
11D02	17E02	E02	Butacaine	185.151	8.68871	63.8889	14.8193	26.4264	6.71529	0.168776	-1.28607	0.0115717	5.63832	1.59854		831
11D03	17E03	E03	Cefoxitin sodium salt	189.696	9.40575	59.7778	10.6393	24.587	4.45712	0.17048	-1.08938	0.0155237	4.79007	0.88151		832
11D04	17E04	E04	Ifosfamide	184.345	14.0813	56.1111	16.7813	27.651	4.98692	0.186695	0.782279	0.0140451	5.54378	1.18399		833
11D05	17E05	E05	Novobiocin sodium salt	185.476	13.8921	59.1111	11.9838	32.0351	4.99061	0.19008	1.17291	0.0118496	6.32073	1.15769		834
11D06	17E06	E06	Tetrahydroxy-1,4-quinone monohydrate	184.619	7.96442	59.2222	11.595	35.6134	3.62707	0.193116	1.52342	0.00831422	7.06612	0.898686		835
11D07	17E07	E07	Indoprofen	189.688	20.3686	58	20.2176	31.8543	4.77257	0.176978	-0.339415	0.0127529	5.89385	1.177		836
11D08	17E08	E08	Carbenoxolone disodium salt	187.499	7.08789	65.3333	9.32738	37.6667	3.27198	0.191103	1.29098	0.0104353	7.35777	0.815056		837
11D09	17E09	E09	Iocetamic acid	189.953	9.58881	56.3333	14.8829	31.7486	3.29025	0.170254	-1.11551	0.0108825	5.65173	0.884701		838
11D10	17E10	E10	Ganciclovir	186.856	9.91144	61.7778	15.5063	32.4033	5.79558	0.181036	0.129013	0.00953297	6.24123	1.34379		839
11D11	17E11	E11	Ethopropazine hydrochloride	190.351	14.0811	50.4444	18.1735	30.323	6.82579	0.167626	-1.41886	0.0125867	5.33279	1.45696		840
11E02	17F02	F02	Olanzapine	181.021	11.3351	57.4444	11.5662	27.4193	4.29821	0.189356	1.08935	0.00835879	5.97979	0.857952		841
11E03	17F03	F03	Trimeprazine tartrate	190.918	19.7695	52.3333	18.5472	25.9618	5.38854	0.203205	2.68792	0.0240732	6.04267	1.56872		842
11E04	17F04	F04	Nafcillin sodium salt monohydrate	182.326	10.7467	66.7778	13.0746	31.6479	2.61155	0.193866	1.60993	0.00825621	6.43952	0.566068		843
11E05	17F05	F05	Procyclidine hydrochloride	183.506	8.29288	53.8889	19.0882	33.8292	4.07207	0.19561	1.81128	0.0144863	6.81618	1.195		844
11E06	17F06	F06	Amiprilose hydrochloride	186.344	7.03796	54.3333	12.3491	31.0554	2.88049	0.184552	0.534911	0.0130329	5.95335	0.702645		845
11E07	17F07	F07	Ethynylestradiol 3-methyl ether	192.445	11.739	56.8889	15.3822	32.5217	2.96028	0.183432	0.40557	0.012006	6.05855	0.73439		846
11E08	17F08	F08	(-) -Levobunolol hydrochloride	184.293	6.57914	59	16.3554	29.838	5.93488	0.167696	-1.41074	0.0137834	5.19281	1.23096		847
11E09	17F09	F09	Iodixanol	184.423	5.54934	65.4444	12.4007	30.6934	2.48285	0.176665	-0.37554	0.00966379	5.7206	0.68906		848
11E10	17F10	F10	Rolitetracycline	186.475	7.60303	63	14.4135	31.2968	5.5639	0.170869	-1.04453	0.0141014	5.5753	1.17386		849
11E11	17F11	F11	Equilin	182.139	4.89438	57.7778	13.2267	28.8083	4.28963	0.180102	0.0211896	0.0117273	5.39154	0.9419		850
	17G02	G02	Nothing	185.947	8.5421	70	14.3614	24.4467	4.79359	0.169609	-1.18994	0.0235955	5.19148	1.48401
	17G03	G03	DMSO	181.806	12.6225	66.7778	20.6081	30.061	5.30351	0.191973	1.39146	0.015309	6.20983	1.37707
	17G04	G04	Lapatinib 5uM	171.007	9.1672	56.6667	24.4438	27.217	3.64443	0.283693	11.9783	0.0326172	8.2503	1.52582
	17G05	G05	Lapatinib 50uM	204.314	29.3169	7.77778	3.73423	8.64584	4.54957	0.203059	2.67109	0.0570649	2.43389	1.30955
	17G06	G06	Siramesine 1uM	182.47	6.29955	54.1111	9.14391	30.3707	3.69558	0.247939	7.8514	0.0109301	7.7369	1.08525
	17G07	G07	Siramesine 10uM	179.51	8.32884	35.6667	7.81025	23.4344	4.77582	0.266551	9.99972	0.0280242	6.81924	1.70727
	17G08	G08	Niclosamide 1uM	185.5	9.06806	38.2222	12.5775	33.0033	4.59451	0.291162	12.8404	0.0283365	10.4865	2.42392
	17G09	G09	Ebastine 5uM	181.963	6.5816	62	14.3091	24.5905	3.32875	0.31142	15.1788	0.0219369	8.0917	1.38223
	17G10	G10	Lapatinib 5uM	177.429	22.0546	68.1111	17.3453	33.0388	3.59917	0.273764	10.8322	0.0192098	9.43161	1.38001
	17G11	G11	DMSO	192.318	14.0964	60	16.4924	28.6507	2.59523	0.161198	-2.1608	0.0113434	4.87827	0.722644
PLATE #18
Library Plate	Screen Plate	Well Name	Chemical name	Average	Std.dev.	Average	Std.dev.	Average	Std.dev.	Average	robust -ctrl (samples ÷ controls)	Std.dev.	Average	Std.dev.
11F02	18B02	B02	Paroxetine Hydrochloride	193.8	13.5882	65.1111	13.5134	12.5406	4.43901	0.134497	-3.23321	0.0147993	2.42611	0.707559		851
11F03	18B03	B03	Nylidrin	186.767	8.44654	69.4444	10.5132	18.2349	2.26789	0.149145	-2.21959	0.0111706	3.52741	0.40888		852
11F04	18B04	B04	Liothyronine	201.696	18.4936	52.4444	14.7827	22.2765	6.30673	0.16161	-1.35709	0.0115348	4.11628	0.925059		853
11F05	18B05	B05	Roxithromycin	204.627	21.8841	59.3333	21.5	30.5152	3.83879	0.203675	1.55358	0.0145396	6.4834	1.09679		854
11F06	18B06	B06	Beclomethasone dipropionate	186.369	15.0481	60.4444	20.5494	25.101	5.02635	0.172787	-0.583749	0.0176202	4.81369	1.16547		855
11F07	18B07	B07	Tolmetin sodium salt dihydrate	197.219	15.1382	59.7778	16.4071	26.6168	5.657	0.187407	0.427923	0.0131481	5.37106	1.41878		856
11F08	18B08	B08	(+) -Levobunolol hydrochloride	190.417	11.9961	58.4444	16.2412	26.1482	5.55393	0.181197	-0.00176171	0.0214111	5.08491	1.48505		857
11F09	18B09	B09	Doxazosin mesylate	194.103	19.478	63.7778	23.5201	32.195	4.08573	0.206358	1.73918	0.014226	6.97676	1.12813		858
11F10	18B10	B10	Fluvastatin sodium salt	200.509	20.6391	41.1111	15.012	19.8422	5.72117	0.165373	-1.0967	0.0184276	3.67846	1.17512		859
11F11	18B11	B11	Methylhydantoin-5-(L)	189.196	11.287	62.7778	21.1411	30.5575	8.35194	0.187391	0.426771	0.0151986	6.39188	1.98435		860
11G02	18C02	C02	Gabapentin	187.015	12.7308	74	14.344	15.2333	4.59823	0.133499	-3.30222	0.0118451	2.82964	0.905403		861
11G03	18C03	C03	Raloxifene hydrochloride	196.338	9.80224	64.2222	7.72622	17.9912	5.00428	0.157897	-1.61403	0.016546	3.62722	1.23672		862
11G04	18C04	C04	Etidronic acid, disodium salt	197.025	14.656	62.4444	27.7764	22.9172	7.34575	0.166596	-1.01208	0.0149038	4.43128	1.46361		863
11G05	18C05	C05	Methylhydantoin-5-(D)	191.371	10.6457	64.4444	6.85768	27.7936	4.03373	0.186395	0.357869	0.0136638	5.64538	0.874071		864
11G06	18C06	C06	Simvastatin	196.152	12.1938	48.4444	7.4517	20.8986	5.38577	0.181736	0.035474	0.0115466	4.29916	1.36961		865
11G07	18C07	C07	Azacytidine-5	216.829	13.839	41.8889	14.0574	26.8209	4.7456	0.173538	-0.531749	0.0117253	5.15158	0.957026		866
11G08	18C08	C08	Paromomycin sulfate	190.28	18.8201	61.1111	19.0555	24.11	7.47902	0.181248	0.00176171	0.0304063	4.73918	1.85829		867
11G09	18C09	C09	Acetaminophen	195.243	13.5645	47.7778	20.9808	29.7512	6.41751	0.192451	0.776945	0.023955	6.11937	1.95942		868
11G10	18C10	C10	Phthalylsulfathiazole	193.092	9.43033	64.4444	16.516	24.8378	4.05117	0.176327	-0.338789	0.00786673	4.74911	0.952455		869
11G11	18C11	C11	Luteolin	196.869	9.24714	58.1111	13.9413	26.0849	4.42683	0.174475	-0.466915	0.0196354	4.92671	1.20843		870
11H02	18D02	D02	Iopamidol	188.19	12.0404	66	19.7041	15.7527	4.15903	0.137579	-3.0199	0.00919499	3.21794	0.635267		871
11H03	18D03	D03	Iopromide	190.114	9.46308	67	16.2327	23.203	5.67253	0.166866	-0.993402	0.0153814	4.42611	1.0879		872
11H04	18D04	D04	Theophylline monohydrate	189.878	9.07392	74.4444	17.9033	25.6816	6.26364	0.174364	-0.474617	0.0144256	4.9869	1.3281		873
11H05	18D05	D05	Theobromine	194.438	16.6144	66.4444	25.5691	27.4308	3.99767	0.192099	0.752565	0.0143641	5.6781	0.911437		874
11H06	18D06	D06	Reserpine	191.159	15.4529	72.3333	18.7216	26.3909	4.56301	0.18542	0.290391	0.0116007	5.26738	0.850834		875
11H07	18D07	D07	Bicalutamide	190.988	11.7039	62.7778	18.4172	31.7276	4.41382	0.208473	1.88559	0.0107795	6.91402	1.2138		876
11H08	18D08	D08	Scopolamine hydrochloride	192.122	14.2722	56.3333	13.7113	24.0634	4.99036	0.17475	-0.447881	0.0112732	4.70972	1.20477		877
11H09	18D09	D09	Ioversol	184.479	9.23844	62.2222	10.0844	32.0059	3.59775	0.200765	1.35221	0.00853897	6.68536	0.952386		878
11H10	18D10	D10	Rabeprazole	197.115	13.9419	50.1111	20.0714	25.2222	3.27353	0.184403	0.220065	0.00960098	4.88379	0.746498		879
11H11	18D11	D11	Carbachol	190.382	9.24334	67	12.9808	29.764	5.64086	0.189117	0.546219	0.0174655	6.04688	1.53797		880
12A02	18E02	E02	Niacin	186.747	10.4097	71.5556	11.2151	13.3157	4.49645	0.135738	-3.14732	0.0141852	2.74314	0.664627		881
12A03	18E03	E03	Bemegride	193.258	11.3443	67.2222	16.1305	18.647	5.42516	0.145692	-2.45857	0.0145575	3.51256	0.966442		882
12A04	18E04	E04	Digoxigenin	201.008	14.9586	25.3333	8.57321	28.1717	4.62053	0.196691	1.07027	0.0216594	6.63525	1.36011		883
12A05	18E05	E05	Meglumine	192.39	10.9654	71.4444	10.5961	29.9463	4.9133	0.196067	1.02712	0.0155739	6.20986	1.35242		884
12A06	18E06	E06	Cantharidin	205.077	20.1904	50.1111	25.5218	23.1533	6.30425	0.177547	-0.254342	0.0124672	4.65086	1.58423		885
12A07	18E07	E07	Clioquinol	199.839	17.5768	60.5556	14.5268	22.2644	6.34531	0.174182	-0.487171	0.0225056	4.2892	1.38128		886
12A08	18E08	E08	Oxybenzone	196.998	14.7235	54.5556	16.6066	26.1691	3.04532	0.179862	-0.0941572	0.0134484	4.91053	0.54632		887
12A09	18E09	E09	Promethazine hydrochloride	194.985	14.4036	54.4444	15.741	28.2136	3.28817	0.194403	0.911993	0.00763711	5.70449	0.795161		888
12A10	18E10	E10	Diacerein	199.546	16.7624	59.6667	14.824	28.6013	5.87008	0.184298	0.212785	0.0104147	5.54219	1.28666		889
12A11	18E11	E11	Esmolol hydrochloride	205.694	13.3095	47.1111	16.0736	27.1007	4.73676	0.177401	-0.264474	0.0169741	5.23055	1.1965		890
12B02	18F02	F02	Cortisol acetate	196.355	15.6939	63.3333	17.3925	17.1977	4.34081	0.143209	-2.63035	0.0118883	3.09762	0.862611		891
12B03	18F03	F03	Flubendazol	213.425	13.2406	43.7778	9.93451	24.1352	5.58045	0.152433	-1.99212	0.0146099	4.35685	1.14375		892
12B04	18F04	F04	Felbinac	188.267	12.2525	70.7778	19.2859	24.9393	3.50288	0.174585	-0.459281	0.0148851	4.79693	0.925232		893
12B05	18F05	F05	Butylparaben	190.5	5.97387	68.3333	13.1909	26.9144	3.53418	0.183647	0.167758	0.00692893	5.23598	0.814947		894
12B06	18F06	F06	Aminohippuric acid	200.053	7.67401	58.4444	11.791	28.3382	4.85579	0.195044	0.956348	0.0128393	5.91748	1.25273		895
12B07	18F07	F07	N-Acetyl-L-leucine	190.504	14.7745	61.6667	18.4932	27.1207	2.19389	0.184261	0.210186	0.00760355	5.3565	0.489049		896
12B08	18F08	F08	Pipemidic acid	191.753	10.3868	64.2222	10.6745	29.64	5.80508	0.187147	0.409933	0.0139239	5.91609	1.38303		897
12B09	18F09	F09	Dioxybenzone	187.168	10.7368	66.3333	16.6883	27.3637	2.40542	0.186742	0.381874	0.00661276	5.36136	0.627062		898
12B10	18F10	F10	Adrenosterone	189.889	9.57249	55.5556	12.269	25.344	3.05677	0.186898	0.392698	0.0186304	5.16065	0.69277		899
12B11	18F11	F11	Methylatropine nitrate	195.084	11.9825	64.8889	16.5336	27.2174	4.80624	0.181578	0.0245861	0.0142782	5.27056	1.18274		900
	18G02	G02	Nothing	192.814	16.704	64.4444	19.7238	22.3712	5.04713	0.16427	-1.17302	0.0122053	4.49184	1.21664
	18G03	G03	DMSO	196.548	16.6348	58.3333	15.2233	20.0142	8.12073	0.155385	-1.78784	0.0346596	3.74624	1.91885
	18G04	G04	Lapatinib 5uM	184.579	7.71762	69.2222	14.149	27.7769	3.0923	0.282704	7.02191	0.0243409	8.37904	1.13045
	18G05	G05	Lapatinib 50uM	219.439	20.689	6.66667	3.16228	4.81605	2.7137	0.18482	0.248914	0.0649118	1.65546	0.73572
	18G06	G06	Siramesine 1uM	192.369	16.2298	59.4444	22.2885	25.2507	4.28041	0.220734	2.73394	0.0110413	5.83188	1.03393
	18G07	G07	Siramesine 10uM	196.284	14.2931	33.5556	7.66667	17.0025	2.15404	0.257051	5.24689	0.036038	4.73841	0.930265
	18G08	G08	Niclosamide 1uM	198.236	13.0333	42.3333	12.2984	24.9838	4.27335	0.248655	4.6659	0.0187979	7.03804	1.25707
	18G09	G09	Ebastine 5uM	187.606	11.3817	66.3333	15.5403	18.988	3.27742	0.300677	8.26555	0.0195153	6.03843	1.27397
	18G10	G10	Lapatinib 5uM	180.099	11.0138	72.2222	24.7729	25.1037	2.53319	0.27749	6.66115	0.015335	7.2188	0.945442
	18G11	G11	DMSO	196.156	17.2176	58	16.568	28.7367	6.87414	0.188138	0.478504	0.0147781	6.05072	1.69845
PLATE #19
Library Plate	Screen Plate	Well Name	Chemical name	Average	Std.dev.	Average	Std.dev.	Average	Std.dev.	Average	robust -ctrl (samples ÷ controls)	Std.dev.	Average	Std.dev.
12C02	19B02	B02	Hymecromone	191.327	11.5809	69.6667	25.2834	29.5095	5.22538	0.183249	-1.47828	0.0225745	6.94045	1.17764		901
12C03	19B03	B03	Caffeic acid	195.538	13.7767	68.4444	19.3592	29.0046	4.64437	0.183634	-1.45284	0.0151298	6.38361	0.866063		902
12C04	19B04	B04	Diloxanide furoate	188.598	9.5111	58.7778	10.9975	29.3422	5.15446	0.19067	-0.986997	0.0144298	6.40819	1.10884		903
12C05	19B05	B05	Metyrapone	188.292	8.40868	62.2222	15.2952	40.8535	5.13283	0.230656	1.66053	0.0155563	9.79239	1.49905		904
12C06	19B06	B06	Urapidil hydrochloride	198.607	15.3686	56.5556	18.3855	37.1814	5.35207	0.216469	0.7212	0.0164577	8.38883	1.61511		905
12C07	19B07	B07	Fluspirilen	190.363	17.2133	61.4444	18.8156	32.5851	3.00026	0.270785	4.31744	0.0230593	9.42621	1.36606		906
12C08	19B08	B08	S-(+)-ibuprofen	198.242	19.8435	55.2222	14.1931	36.2837	5.46079	0.199027	-0.433624	0.0180998	7.54215	1.56643		907
12C09	19B09	B09	Ethynodiol diacetate	193.963	9.13508	62	13.8924	34.6326	4.92616	0.197748	-0.518337	0.0139065	7.22792	1.30307		908
12C10	19B10	B10	Nabumetone	191.735	13.6751	56.7778	16.5664	41.5414	5.56144	0.208214	0.174589	0.0146764	9.04867	1.80175		909
12C11	19B11	B11	Nisoxetine hydrochloride	194.341	12.5127	59.2222	15.6985	35.5595	4.25241	0.19278	-0.847235	0.00968293	7.10503	0.791131		910
12D02	19C02	C02	(+)-Isoproterenol (+)-bitartrate salt	190.185	10.3135	81.8889	20.1398	24.0316	5.30493	0.162189	-2.87268	0.0103518	4.92905	0.833339		911
12D03	19C03	C03	Monobenzone	200.364	8.0449	56.5556	12.7192	31.1473	4.06214	0.195815	-0.646313	0.0228745	6.66723	0.949645		912
12D04	19C04	C04	2-Aminobenzenesulfonamide	196.326	13.3919	58.6667	15.4029	35.1737	5.86063	0.206624	0.0693759	0.0108007	7.97644	1.48894		913
12D05	19C05	C05	Estrone	195.134	13.752	58	15.3297	37.8846	6.54468	0.205949	0.0246628	0.0308489	8.23732	1.98388		914
12D06	19C06	C06	Lorglumide sodium salt	193.115	16.9459	57.8889	19.0882	37.8775	5.78224	0.236449	2.04408	0.0127144	9.29677	1.61287		915
12D07	19C07	C07	Nitrendipine	184.101	10.5225	70.8889	25.1418	36.1674	6.06017	0.19951	-0.40164	0.00937795	7.49186	1.33854		916
12D08	19C08	C08	Flurbiprofen	189.394	10.7199	67.8889	25.8575	37.9646	6.68097	0.189883	-1.03906	0.0130817	7.54766	1.74974		917
12D09	19C09	C09	Nimodipine	191.369	7.61505	74.8889	14.2955	36.1816	3.18463	0.19633	-0.612243	0.00987862	7.3382	0.824835		918
12D10	19C10	C10	Bacitracin	190.084	8.02942	67.8889	14.452	35.8457	4.6478	0.196725	-0.586057	0.0118941	7.30083	1.21278		919
12D11	19C11	C11	L(-)-vesamicol hydrochloride	197.533	13.267	56.2222	16.5664	35.296	5.19115	0.19995	-0.37252	0.0176731	7.44978	1.45708		920
12E02	19D02	D02	Nizatidine	191.431	8.18114	72.8889	11.5157	27.0393	6.11904	0.172152	-2.21303	0.0214697	6.26381	1.5596		921
12E03	19D03	D03	Thioperamide maleate	192.313	14.0361	77.3333	28.775	28.5571	3.41101	0.197154	-0.557673	0.00859786	6.35504	0.890296		922
12E04	19D04	D04	Xamoterol hemifumarate	189.032	4.03258	70.4444	10.3454	35.1528	7.3015	0.204361	-0.0804559	0.0112734	7.76265	1.76747		923
12E05	19D05	D05	Rolipram	194.546	11.5768	60.6667	10.2835	37.6438	5.646	0.216716	0.737518	0.0161096	8.53288	1.49034		924
12E06	19D06	D06	Thonzonium bromide	192.768	20.2044	62	18.4662	37.5764	4.18824	0.272525	4.43264	0.0177518	10.7058	1.55603		925
12E07	19D07	D07	Idazoxan hydrochloride	192.625	13.0138	66.1111	14.6069	36.6687	6.00921	0.205883	0.0202879	0.0147138	7.82425	1.60763		926
12E08	19D08	D08	Quinapril HCl	189.889	11.4186	70.3333	13.2853	35.0856	2.61192	0.195216	-0.685978	0.0111286	7.10906	0.565559		927
12E09	19D09	D09	Nilutamide	183.829	9.19809	68.4444	17.749	37.2263	2.52301	0.20527	-0.0202879	0.00918071	7.8843	0.706489		928
12E10	19D10	D10	Ketorolac tromethamine	204.119	13.8633	46.5556	10.2239	36.2728	6.29598	0.19721	-0.553922	0.016797	7.47194	1.57464		929
12E11	19D11	D11	Protriptyline hydrochloride	189.165	18.8756	58.5556	18.548	35.7326	6.4324	0.219769	0.939706	0.01282	8.12247	1.39402		930
12F02	19E02	E02	Propofol	196.838	15.5719	66.4444	22.4951	20.1609	4.26702	0.153685	-3.43575	0.0168279	4.28948	0.973063		931
12F03	19E03	E03	S(-)Eticlopride hydrochloride	192.23	12.408	64.7778	15.5867	24.1795	7.51687	0.181545	-1.59111	0.0148649	5.51203	1.41851		932
12F04	19E04	E04	Primidone	193.89	13.9142	65	22.3774	33.053	4.736	0.206228	0.0431394	0.0208338	7.49203	1.47219		933
12F05	19E05	E05	Flucytosine	185.722	13.7407	69.6667	18.6615	38.2556	5.09893	0.219994	0.95457	0.00935425	8.73347	1.08216		934
12F06	19E06	E06	(-)-MK 801 hydrogen maleate	186.103	11.2817	66.2222	13.1603	37.466	4.48373	0.231761	1.73365	0.0142188	8.95061	1.46456		935
12F07	19E07	E07	Bephenium hydroxynaphthoate	200.567	13.1072	57.5556	18.8753	38.4236	3.4457	0.221224	1.03599	0.0146637	8.95266	1.15537		936
12F08	19E08	E08	Dehydroisoandosterone 3-acetate	197.424	14.5118	55.7778	16.521	38.9082	5.82466	0.210637	0.33505	0.016878	8.3782	1.59626		937
12F09	19E09	E09	Benserazide hydrochloride	195.306	13.1435	60.1111	12.3536	39.2464	6.36472	0.206351	0.0512448	0.0138919	8.31311	1.59843		938
12F10	19E10	E10	Iodipamide	189.405	8.07113	62.7778	20.4376	36.8978	8.24114	0.193598	-0.793073	0.0192281	7.49767	2.2507		939
12F11	19E11	E11	Allopurinol	195.701	13.1046	57.3333	22.9565	38.5359	8.81612	0.211752	0.408875	0.0128684	8.39043	1.99891		940
12G02	19F02	F02	Pentetic acid	190.238	10.6479	69.1111	12.0046	32.358	5.62795	0.183928	-1.43335	0.0145823	7.15559	1.41866		941
12G03	19F03	F03	Bretylium tosylate	186.713	12.745	64.1111	12.9754	30.278	8.95389	0.193999	-0.766549	0.0381355	7.30988	2.53037		942
12G04	19F04	F04	Pralidoxime chloride	186.836	8.85769	75	13.8112	35.7333	3.56582	0.216522	0.724704	0.0159594	8.22605	0.95769		943
12G05	19F05	F05	Phenoxybenzamine hydrochloride	192.164	9.92509	70.8889	11.5048	39.8135	7.72771	0.239185	2.22518	0.0224264	10.1048	2.58315		944
12G06	19F06	F06	Salmeterol	198.578	14.8964	69	21.7601	38.1091	4.52981	0.219792	0.941217	0.00633582	8.62131	1.16543		945
12G07	19F07	F07	Altretamine	196.61	9.88264	52.6667	8.58778	38.2462	7.84314	0.208718	0.207975	0.01631	8.31854	2.05425		946
12G08	19F08	F08	Prazosin hydrochloride	198.446	12.7637	61.2222	18.4308	34.5015	3.86326	0.207362	0.11818	0.0129688	7.39274	1.06926		947
12G09	19F09	F09	Timolol maleate salt	193.454	11.9793	64.7778	15.967	39.4757	6.49225	0.211153	0.369196	0.0131237	8.6728	1.58769		948
12G10	19F10	F10	(+,-)-Octopamine hydrochloride	198.485	16.6634	65.5556	22.4506	39.0225	5.8521	0.201197	-0.289956	0.0138221	8.08684	1.54342		949
12G11	19F11	F11	Stavudine	191.749	12.0038	56.1111	15.6241	41.1393	7.9351	0.221284	1.04002	0.00993911	9.40341	1.84676		950
	19G02	G02	Nothing	186.883	10.4904	69.7778	17.3405	33.8492	4.66024	0.188795	-1.11109	0.0201084	7.75446	1.2357
	19G03	G03	DMSO	191.064	16.8271	58.7778	17.7748	35.5683	8.33722	0.222619	1.12835	0.0288836	8.66841	2.60168
	19G04	G04	Lapatinib 5uM	185.721	12.8365	63.5556	22.8698	32.9663	4.62396	0.33421	8.51683	0.0267911	11.5821	2.28334
	19G05	G05	Lapatinib 50uM	211.807	47.3566	5.88889	4.04489	9.40076	4.53903	0.232397	1.7758	0.0453376	3.17777	1.24812
	19G06	G06	Siramesine 1uM	193.541	13.1324	65.1111	19.1471	35.4055	6.02567	0.276341	4.68532	0.0206753	10.282	2.09014
	19G07	G07	Siramesine 10uM	188.313	8.80327	35.1111	13.4205	26.1996	4.33439	0.290133	5.59847	0.0413243	8.29892	2.18024
	19G08	G08	Niclosamide 1uM	196.741	18.3452	36.8889	11.0391	35.7519	4.09601	0.302535	6.41963	0.0277469	11.4598	1.56845
	19G09	G09	Ebastine 5uM	184.368	16.8666	68.6667	30.8464	28.9922	2.75128	0.350041	9.56497	0.0276146	10.5886	1.51778
	19G10	G10	Lapatinib 5uM	189.639	13.5401	62.2222	15.3686	33.3459	5.01785	0.30729	6.73445	0.0247438	10.8387	2.13446
	19G11	G11	DMSO	197.236	17.0609	56.8889	18.0585	38.8104	3.98106	0.205182	-0.026149	0.0166669	8.45062	1.04609
PLATE #20
Library Plate	Screen Plate	Well Name	Chemical name	Average	Std.dev.	Average	Std.dev.	Average	Std.dev.	Average	robust -ctrl (samples ÷ controls)	Std.dev.	Average	Std.dev.
12H02	20B02	B02	Crotamiton	188.607	7.49107	71.3333	14.9164	27.1306	6.25102	0.176464	-2.22698	0.0167064	6.40098	1.42896		951
12H03	20B03	B03	Toremifene	196.206	14.473	56.3333	13.8203	31.9752	8.25083	0.197411	-1.23789	0.0135712	7.53605	1.78499		952
12H04	20B04	B04	(R)-(+)-Atenolol	189.588	19.9167	63.7778	20.8853	31.0695	6.65874	0.189502	-1.61132	0.0152211	7.0343	1.52956		953
12H05	20B05	B05	Tyloxapol	186.555	14.923	63.8889	17.7514	32.2916	4.72923	0.221758	-0.0882579	0.0139663	7.56753	1.37368		954
12H06	20B06	B06	Florfenicol	187.344	9.13645	68.7778	21.5915	36.857	4.85525	0.214778	-0.417879	0.0136921	8.61705	1.51389		955
12H07	20B07	B07	Megestrol acetate	183.751	11.1382	59	10.9772	36.3333	3.5242	0.227482	0.182015	0.0103331	8.6949	1.10296		956
12H08	20B08	B08	Deoxycorticosterone	185.403	10.5945	62.4444	11.9385	36.6239	3.58383	0.227679	0.191288	0.0144856	8.87327	1.09179		957
12H09	20B09	B09	Urosiol	186.078	12.2632	65.6667	24.3824	40.3065	4.89079	0.2445	0.985572	0.0124016	10.1892	1.33452		958
12H10	20B10	B10	Proparacaine hydrochloride	199.772	16.7028	48.2222	25.5234	37.2689	6.62261	0.25499	1.48085	0.0168971	9.96153	2.12637		959
12H11	20B11	B11	Aminocaproic acid	188.14	10.0895	68.3333	9.57862	40.7394	5.69978	0.236143	0.590953	0.0172568	10.1634	2.03307		960
13A02	20C02	C02	Denatonium benzoate	191.241	22.4462	76.4444	24.5312	26.9477	4.40871	0.178248	-2.14275	0.0203143	6.08253	1.3858		961
13A03	20C03	C03	Canrenone	187.502	11.4992	72.7778	17.5056	25.895	6.52841	0.16932	-2.56429	0.0154899	5.41507	1.59797		962
13A04	20C04	C04	Enilconazole	181.932	12.0108	70.7778	23.9049	31.6517	6.36197	0.198202	-1.20053	0.0130919	7.0446	1.32727		963
13A05	20C05	C05	Methacycline hydrochloride	194.168	13.9936	67.6667	17.4571	36.5801	5.80653	0.220377	-0.153504	0.0166463	8.41336	1.79086		964
13A06	20C06	C06	Floxuridine	221.117	11.9321	48.5556	9.98888	46.5562	5.34505	0.233741	0.47752	0.0158468	11.7764	1.55308		965
13A07	20C07	C07	Sotalol hydrochloride	189.054	9.33943	68.7778	18.6867	36.5481	4.09128	0.232153	0.402566	0.0101635	8.76691	1.15423		966
13A08	20C08	C08	Gestrinone	189.167	11.5811	72.5556	20.2861	37.489	3.84617	0.227122	0.16498	0.00949742	8.79991	1.03495		967
13A09	20C09	C09	Decamethonium bromide	184.346	7.64653	69.4444	14.808	37.0472	2.7719	0.228986	0.253	0.012225	8.90054	0.76302		968
13A10	20C10	C10	3-Acetamidocoumarin	196.426	16.5672	58	13.9284	40.242	4.99509	0.24199	0.867043	0.021042	10.3491	1.84746		969
13A11	20C11	C11	Roxarsone	198.452	20.0522	52.8889	23.6138	41.8861	6.81577	0.237651	0.662167	0.01458	10.3782	2.11201		970
13B02	20D02	D02	Remoxipride Hydrochloride	186.41	7.93448	71.7778	10.9176	23.4572	6.10874	0.165914	-2.72509	0.0140878	5.0095	1.05626		971
13B03	20D03	D03	THIP Hydrochloride	198.564	9.79621	62.4444	13.7214	30.6108	4.24895	0.186024	-1.77554	0.0134387	6.59753	1.43151		972
13B04	20D04	D04	Pirlindole mesylate	187.428	12.5056	64	20.4695	28.3955	6.03007	0.18332	-1.90324	0.0219052	5.93447	1.46896		973
13B05	20D05	D05	Pronethalol hydrochloride	186.677	15.0372	72.2222	13.1698	32.5218	3.69546	0.203167	-0.966105	0.0147532	7.32411	1.33688		974
13B06	20D06	D06	Naftopidil dihydrochloride	187.258	9.86733	78.1111	19.3355	37.0134	3.67719	0.228078	0.21012	0.0132089	8.8927	1.14833		975
13B07	20D07	D07	Tracazolate hydrochloride	193.251	9.86464	63	18.4459	36.4549	4.48919	0.2303	0.315073	0.0121619	8.64686	1.23041		976
13B08	20D08	D08	Zardaverine	201.715	11.9734	56.6667	16.109	37.6585	3.26256	0.2152	-0.397934	0.0108394	8.43871	0.83444		977
13B09	20D09	D09	Memantine Hydrochloride	197.002	13.767	58.4444	23.8018	35.4073	4.06285	0.22568	0.0969052	0.0115568	8.3958	1.10581		978
13B10	20D10	D10	Ozagrel hydrochloride	191.93	17.0713	65	18.0208	40.9963	6.1651	0.239652	0.75664	0.0118955	10.3041	1.91773		979
13B11	20D11	D11	Piribedil hydrochloride	183.858	10.1252	65.8889	29.9101	38.2348	6.59246	0.235341	0.553087	0.0162853	9.40305	1.83005		980
13C02	20E02	E02	Nitrocaramiphen hydrochloride	188.285	10.0757	69.7778	23.8735	28.0093	7.90873	0.172068	-2.43455	0.020112	6.22713	1.77354		981
13C03	20E03	E03	Nandrolone	188.241	14.5082	63.8889	17.8497	25.8336	7.01799	0.174634	-2.31336	0.0120912	5.58791	1.66049		982
13C04	20E04	E04	Dimaprit dihydrochloride	184.965	15.5239	77.2222	12.7356	29.2494	3.99511	0.1845	-1.84754	0.0100444	6.01637	0.943706		983
13C05	20E05	E05	Oxfendazol	199.057	10.7493	53.7778	9.99722	37.1639	5.57697	0.21459	-0.426747	0.0160086	8.34281	1.29		984
13C06	20E06	E06	Guaiacol	190.842	9.57272	72.3333	14.4049	37.3588	4.23932	0.22245	-0.055583	0.0164908	8.64348	1.53693		985
13C07	20E07	E07	Proscillaridin A	232.372	67.0241	3.88889	3.25747	19.1614	15.0791	0.252893	1.38185	0.0934547	6.83256	5.44404		986
13C08	20E08	E08	Pramipexole	185.374	8.77681	74.4444	19.1384	35.5972	3.80079	0.215	-0.407397	0.0119616	7.92486	1.13515		987
13C09	20E09	E09	Norgestimate	200.46	17.4712	55.2222	14.9313	39.6936	7.53608	0.224805	0.055583	0.00970451	9.23401	2.12604		988
13C10	20E10	E10	Chlormadinone acetate	183.345	8.73138	71.5556	10.9557	34.9027	2.43495	0.233857	0.483027	0.0129373	8.49216	0.910738		989
13C11	20E11	E11	Phenylbutazone	193.737	7.00865	63.4444	19.4172	40.2914	3.56799	0.228566	0.233197	0.00790414	9.60212	0.816413		990
13D02	20F02	F02	Gliquidone	182.229	10.8657	84.1111	14.0307	30.6751	7.44945	0.182689	-1.93305	0.0151418	6.65817	1.33556		991
13D03	20F03	F03	Pizotifen malate	187.521	11.0261	64.3333	22.2486	29.6638	4.35739	0.187074	-1.726	0.0174396	6.28762	0.953328		992
13D04	20F04	F04	Ribavirin	186.914	11.3885	73.2222	16.5437	31.3828	4.36623	0.196203	-1.29492	0.0119862	6.67168	1.06626		993
13D05	20F05	F05	Cyclopenthiazide	194.216	19.9191	62.5556	16.2874	33.53	4.83861	0.197994	-1.21035	0.0144701	7.06869	1.42566		994
13D06	20F06	F06	Fluvoxamine maleate	198.135	16.6446	62.1111	14.2867	39.4274	5.08078	0.243779	0.95152	0.0161421	10.0865	1.46245		995
13D07	20F07	F07	Prothionamide	188.233	11.4013	77.4444	13.6758	38.933	3.59901	0.233677	0.474502	0.00824502	9.30765	1.07895		996
13D08	20F08	F08	Fluticasone propionate	182.782	6.60361	75.8889	19.3742	34.7155	3.64025	0.216018	-0.359286	0.010654	7.84521	1.03251		997
13D09	20F09	F09	Zuclopenthixol hydrochloride	185.417	18.6506	79.5556	29.2024	30.949	2.49952	0.260237	1.7286	0.0137855	8.41076	0.691262		998
13D10	20F10	F10	Proguanil hydrochloride	185.639	5.09995	71.5556	24.5006	39.5064	3.45735	0.237957	0.67661	0.00807348	9.82198	0.947789		999
13D11	20F11	F11	Lymecycline	196.736	9.48802	59.2222	9.66667	37.3229	5.86555	0.239744	0.761	0.0184224	9.45688	1.84793		1000
	20G02	G02	Nothing	186.834	9.84719	74.2222	17.7044	28.8455	7.88992	0.186548	-1.75082	0.0180594	6.51349	1.885
	20G03	G03	DMSO	195.371	14.5417	61	24.5153	41.7695	7.42789	0.238105	0.683568	0.0216253	10.3842	2.56104
	20G04	G04	Lapatinib 5uM	182.061	14.9109	65.5556	31.1734	31.4578	6.46103	0.326936	4.87797	0.0234531	11.0227	2.80049
	20G05	G05	Lapatinib 50uM	222.413	19.1277	5.77778	2.81859	10.8283	4.67412	0.207214	-0.775016	0.0654779	3.15904	1.96908
	20G06	G06	Siramesine 1uM	183.954	10.1687	66.8889	13.8964	35.5541	6.67453	0.289464	3.10863	0.0228346	10.7615	2.66635
	20G07	G07	Siramesine 10uM	190.406	12.6713	39.7778	13.2644	26.6572	6.43568	0.296619	3.44647	0.0365551	8.91856	2.55899
	20G08	G08	Niclosamide 1uM	190.406	19.582	41.8889	12.4041	32.8201	4.96088	0.319879	4.54477	0.0290491	11.6233	2.04242
	20G09	G09	Ebastine 5uM	179.148	15.255	62.6667	22.7486	25.0212	2.6557	0.334592	5.23951	0.0233741	8.88551	0.810718
	20G10	G10	Lapatinib 5uM	192.656	8.86532	57.4444	16.734	34.4012	7.31356	0.334391	5.23	0.0235416	12.0342	3.1617
	20G11	G11	DMSO	187.568	9.679	60.7778	16.231	40.4143	4.05485	0.226275	0.124982	0.0139582	9.60979	1.18781
PLATE #21
Library Plate	Screen Plate	Well Name	Chemical name	Average	Std.dev.	Average	Std.dev.	Average	Std.dev.	Average	robust -ctrl (samples ÷ controls)	Std.dev.	Average	Std.dev.
13E02	21B02	B02	Alfadolone acetate	183.006	14.7859	83.3333	30.533	34.411	5.10464	0.363261	1.67433	0.0165904	13.301	2.49457		1001
13E03	21B03	B03	Alfaxalone	174.911	11.7899	90.6667	28.4441	29.0966	5.19235	0.311203	-0.446212	0.0136424	9.38282	1.83405		1002
13E04	21B04	B04	Azapropazone	201.482	24.2211	56.8333	35.8966	34.1532	4.3222	0.33359	0.465692	0.0160582	11.9669	2.02331		1003
13E05	21B05	B05	Meptazinol hydrochloride	182.161	15.858	77.1667	27.658	32.438	2.68572	0.326172	0.163553	0.00909031	10.9605	1.2589		1004
13E06	21B06	B06	Apramycin	188.839	17.5278	78.5	28.8981	32.2646	5.46709	0.341467	0.786562	0.0170818	11.3863	2.26865		1005
13E07	21B07	B07	Epitiostanol	189.136	14.7506	49.1667	22.7721	24.9572	9.65202	0.305407	-0.682316	0.0312591	8.1327	3.39136		1006
13E08	21B08	B08	Fursultiamine Hydrochloride	184.223	22.8239	91	56.678	29.4062	4.39286	0.31776	-0.179117	0.0171363	9.52921	1.76791		1007
13E09	21B09	B09	Gabexate mesilate	194.637	35.1803	45.5	32.3033	26.074	6.75028	0.302852	-0.786382	0.0297868	8.25931	2.00263		1008
13E10	21B10	B10	Pivampicillin	181.727	26.407	100.667	70.3098	22.8095	4.59574	0.292722	-1.19904	0.0162474	7.29247	1.60691		1009
13E11	21B11	B11	Talampicillin hydrochloride	183.302	32.3261	86.6667	59.8587	34.1314	3.67416	0.341879	0.80333	0.0195026	11.7915	1.75161		1010
13F02	21C02	C02	Flucloxacillin sodium	174.715	7.68972	62.8333	32.431	28.6022	4.0877	0.334348	0.496567	0.0145192	10.0339	1.31041		1011
13F03	21C03	C03	Trapidil	201.354	20.8734	54	39.4968	39.8313	8.49437	0.34429	0.901549	0.0181324	14.0315	3.60312		1012
13F04	21C04	C04	Deptropine citrate	196.386	23.1609	53.6667	19.8863	32.4482	4.32647	0.362624	1.64839	0.0115155	12.2418	1.71926		1013
13F05	21C05	C05	Sertraline	190.345	10.5302	65	39.2275	32.1222	2.99797	0.48888	6.79133	0.0373881	16.0161	2.45287		1014
13F06	21C06	C06	Ethamsylate	180.846	7.80001	72.6667	15.0953	32.2407	5.73922	0.343354	0.863429	0.0210658	11.4048	2.62181		1015
13F07	21C07	C07	Moxonidine	187.016	11.6865	66	20.938	29.3811	5.24242	0.326659	0.183361	0.0139601	9.79675	1.75116		1016
13F08	21C08	C08	Etilefrine hydrochloride	200.135	21.0517	43.5	19.2951	29.3688	4.44301	0.321631	-0.0214514	0.0159497	10.1337	0.901317		1017
13F09	21C09	C09	Alprostadil	197.084	34.3238	73.5	40.1036	28.7038	5.09976	0.30588	-0.663045	0.0256316	9.25523	2.23178		1018
13F10	21C10	C10	Tribenoside	188.219	27.979	82.5	42.0416	35.4103	4.83343	0.324458	0.0936971	0.0179796	12.0329	2.64962		1019
13F11	21C11	C11	Rimexolone	171.265	20.3856	97	53.7476	24.4151	3.29842	0.310842	-0.460926	0.0236067	7.79923	1.34944		1020
13G02	21D02	D02	Isradipine	181.648	22.4677	60.3333	27.7825	29.3235	4.44574	0.320509	-0.0671276	0.0232113	10.1925	1.82274		1021
13G03	21D03	D03	Tiletamine hydrochloride	189.724	13.9329	67.3333	25.4375	34.3889	4.36752	0.340378	0.742218	0.025501	11.8068	1.79863		1022
13G04	21D04	D04	Isometheptene mucate	203.797	22.1475	56.6667	27.8328	19.5872	7.49274	0.294252	-1.13672	0.0236073	6.50704	2.35935		1023
13G05	21D05	D05	Nifurtimox	186.135	23.6986	78.5	38.5422	28.5959	3.71138	0.3085	-0.556305	0.0126995	9.21283	1.33588		1024
13G06	21D06	D06	Letrozole	173.386	19.4558	77.8333	34.5393	29.0467	3.57976	0.314935	-0.294208	0.0176673	9.60006	1.45662		1025
13G07	21D07	D07	Arbutin	183.317	19.0798	81	44.8553	28.7226	4.71849	0.309239	-0.526203	0.0177842	9.30624	1.53268		1026
13G08	21D08	D08	Tocainide hydrochloride	183.622	13.1164	79.5	31.8104	26.9636	6.52745	0.297503	-1.00429	0.0148908	8.6026	1.94015		1027
13G09	21D09	D09	Benzathine benzylpenicillin	192.825	24.8121	52.6667	22.447	24.9236	5.48936	0.283761	-1.56407	0.0109325	7.44131	1.54795		1028
13G10	21D10	D10	Risperidone	187.312	21.6823	90.8333	39.0867	25.2814	5.33742	0.306844	-0.623785	0.020482	8.09842	1.59835		1029
13G11	21D11	D11	Torsemide	180.59	21.4246	63.8333	34.2603	32.7316	5.62138	0.322871	0.0290541	0.0345933	11.1329	2.89988		1030
13H02	21E02	E02	Halofantrine hydrochloride	180.396	22.341	75.8333	51.7587	31.7416	3.64957	0.397844	3.08306	0.034789	13.1268	2.10262		1031
13H03	21E03	E03	Articaine hydrochloride	192.571	13.3728	63.6667	33.122	31.7337	2.59178	0.329086	0.282234	0.0152122	10.7106	0.861102		1032
13H04	21E04	E04	Nomegestrol acetate	206.481	21.3661	53.3333	44.5182	31.5364	3.88638	0.316078	-0.247625	0.0124045	10.5052	1.4058		1033
13H05	21E05	E05	Pancuronium bromide	180.428	16.7937	54.3333	33.3806	29.0344	2.96186	0.324639	0.101079	0.0116932	9.75686	0.931688		1034
13H06	21E06	E06	Molindone hydrochloride	174.604	16.026	99	31.4579	32.9481	3.2103	0.322684	0.0214514	0.0207913	10.9672	1.57376		1035
13H07	21E07	E07	Alcuronium chloride	187.27	17.0793	60.1667	26.0723	34.0009	3.81267	0.334411	0.499137	0.0256458	11.5713	1.43552		1036
13H08	21E08	E08	Zalcitabine	189.095	26.4822	55.1667	43.522	30.1227	4.66191	0.305873	-0.663344	0.0191487	9.74374	1.86039		1037
13H09	21E09	E09	Methyldopate hydrochloride	179.22	16.2863	78	33.2506	30.2093	2.9058	0.31622	-0.241841	0.0253351	9.77275	1.45284		1038
13H10	21E10	E10	Levocabastine hydrochloride	177.242	17.7997	93.3333	53.6159	26.8668	4.88902	0.306942	-0.619775	0.0137741	8.66869	1.6038		1039
13H11	21E11	E11	Pyrvinium pamoate	186.222	17.6828	40.3333	9.87252	35.3887	6.02671	0.466698	5.88777	0.035421	16.6116	3.38962		1040
14A02	21F02	F02	Etomidate	185.551	7.9656	48.3333	28.4652	28.7081	10.3346	0.353833	1.29029	0.0462898	9.9512	3.90069		1041
14A03	21F03	F03	Tridihexethyl chloride	190.952	15.3262	52.8333	13.0141	28.3326	7.3937	0.334668	0.509619	0.0324893	9.57606	2.66515		1042
14A04	21F04	F04	Penbutolol sulfate	184.624	12.8282	55.6667	17.7951	34.4058	1.81713	0.366129	1.79116	0.0120375	12.9442	0.834428		1043
14A05	21F05	F05	Prednicarbate	188.617	23.1021	49.3333	33.2906	26.7832	4.68923	0.288813	-1.35825	0.0181942	8.16863	1.54581		1044
14A06	21F06	F06	Sertaconazole nitrate	192.683	21.8146	60.5	15.411	29.7436	3.97613	0.31178	-0.422716	0.0238574	9.68012	1.4993		1045
14A07	21F07	F07	Repaglinide	176.706	22.4	68.5	30.6513	29.498	2.95759	0.306729	-0.62847	0.0172079	9.36977	1.28478		1046
14A08	21F08	F08	Piretanide	168.855	24.6591	89.8333	32.0962	25.0564	2.9775	0.282915	-1.59851	0.0213565	7.35676	1.37103		1047
14A09	21F09	F09	Piperacetazine	196.519	30.5219	58	36.8022	31.3492	5.78627	0.348598	1.07705	0.0230116	11.3566	2.57538		1048
14A10	21F10	F10	Oxyphenbutazone	190.117	17.6551	71.6667	21.0111	26.1645	3.82607	0.286029	-1.47167	0.0151196	7.8486	1.42021		1049
14A11	21F11	F11	Quinethazone	179.741	13.5704	69.6667	19.2838	29.4164	3.79263	0.323086	0.0378231	0.0305079	9.77105	1.81442		1050
	21G02	G02	Nothing	194.991	21.8707	73.5	18.8335	29.4236	6.19901	0.325106	0.120102	0.0386727	10.2107	2.60937
	21G03	G03	DMSO	178.981	22.1965	89.8333	48.3959	31.4889	2.93268	0.325286	0.127436	0.0139935	10.4219	0.829786
	21G04	G04	DMSO	183.818	19.5613	77	27.6116	31.8525	4.26833	0.311684	-0.426616	0.0201388	10.335	1.96392
	21G05	G05	Lapatinib 5uM	174.591	20.8732	84.1667	62.384	26.7712	4.29567	0.463428	5.75457	0.0396454	12.8782	3.11431
	21G06	G06	Lapatinib 5uM	186.051	6.2731	54.8333	18.411	25.7926	5.695	0.467346	5.91415	0.0726836	13.0005	4.44045
	21G07	G07	DMSO	185.549	15.8984	80.3333	29.3098	28.8279	4.04393	0.314062	-0.329757	0.0395383	9.12296	1.55553
	21G08	G08	DMSO	185.218	16.3142	80.3333	57.8953	26.3097	7.59579	0.278481	-1.77911	0.0316301	8.13095	2.42687
	21G09	G09	Lapatinib 5uM	183.185	21.926	62	37.0405	26.5147	2.18816	0.457369	5.50775	0.0341688	12.6373	2.10476
	21G10	G10	Lapatinib 5uM	180.239	24.3621	80.3333	52.7358	24.3438	6.29022	0.505841	7.48224	0.0676003	12.8574	4.2084
	21G11	G11	Nothing	180.471	12.067	81.6667	30.3557	23.886	3.50043	0.300864	-0.86736	0.0265947	7.83527	1.18724
PLATE #22
Library Plate	Screen Plate	Well Name	Chemical name	Average	Std.dev.	Average	Std.dev.	Average	Std.dev.	Average	robust -ctrl (samples ÷ controls)	Std.dev.	Average	Std.dev.
14B02	22B02	B02	Moricizine hydrochloride	189.29	5.10277	62.7778	16.2387	24.6178	7.59512	0.160292	-3.09593	0.0210727	5.41797	1.60085		1051
14B03	22B03	B03	Iopanoic acid	192.576	12.0636	62.8889	14.278	28.6371	7.9199	0.184281	-1.28499	0.0184407	6.39422	1.71622		1052
14B04	22B04	B04	Pivmecillinam hydrochloride	178.305	10.9245	66.6667	21.2838	25.9109	4.4862	0.174651	-2.01201	0.0182059	5.48633	0.945334		1053
14B05	22B05	B05	Levopropoxyphene napsylate	176.746	5.20456	76.7778	14.9564	36.5704	5.44658	0.218247	1.27912	0.00913143	8.26266	1.39367		1054
14B06	22B06	B06	Piperidolate hydrochloride	194.892	11.1771	58.5556	21.0066	33.8113	6.22957	0.199625	-0.126677	0.0132563	7.28121	1.5835		1055
14B07	22B07	B07	Trifluridine	222.479	22.7999	35.3333	7.28011	42.9181	6.38588	0.217139	1.19547	0.016463	9.65097	1.64162		1056
14B08	22B08	B08	Oxprenolol hydrochloride	186.488	10.848	64.5556	21.6339	31.8613	5.55807	0.216607	1.15525	0.0149804	7.32081	1.52081		1057
14B09	22B09	B09	Ondansetron Hydrochloride	188.713	7.78847	54.2222	11.0202	33.4146	4.37851	0.211455	0.766336	0.0109753	7.42558	1.09313		1058
14B10	22B10	B10	Propoxycaine hydrochloride	182.373	11.499	64.1111	9.11653	27.0022	5.93624	0.190774	-0.79485	0.0159867	5.49128	1.37686		1059
14B11	22B11	B11	Oxaprozin	192.668	8.53955	52.7778	15.7542	30.9482	6.13741	0.197379	-0.296249	0.0142507	6.66214	1.37702		1060
14C02	22C02	C02	Phensuximide	193.686	8.1666	66.8889	20.3927	25.5578	4.61186	0.168309	-2.49074	0.0156358	5.68266	1.03284		1061
14C03	22C03	C03	Ioxaglic acid	183.824	10.1068	65.7778	14.2459	30.2768	6.21095	0.186744	-1.09906	0.0176739	6.41208	1.56342		1062
14C04	22C04	C04	Naftifine hydrochloride	188.566	7.48025	73.5556	11.6416	27.542	5.04428	0.181862	-1.46761	0.0127932	5.49522	1.23661		1063
14C05	22C05	C05	Meprylcaine hydrochloride	192.653	10.3367	66.4444	18.7824	33.2326	4.32262	0.206154	0.366215	0.0130986	7.28293	1.30997		1064
14C06	22C06	C06	Milrinone	183.863	12.8139	72.4444	26.0101	29.8813	6.91133	0.194026	-0.54933	0.0108866	6.24555	1.57837		1065
14C07	22C07	C07	Methantheline bromide	191.098	12.4782	57.1111	14.5469	36.1395	6.34631	0.207958	0.50238	0.0135361	7.84925	1.66489		1066
14C08	22C08	C08	Ticarcillin sodium	188.624	7.20934	66.7778	17.355	33.5914	4.83333	0.213918	0.952316	0.00801581	7.4174	1.22485		1067
14C09	22C09	C09	Thiethylperazine malate	186.244	9.89059	63.7778	16.4224	28.3596	4.55225	0.211377	0.760464	0.0130829	6.37371	1.3432		1068
14C10	22C10	C10	Mesalamine	187.976	12.1281	64.7778	23.5254	28.4659	7.82363	0.196483	-0.363902	0.0146853	6.00604	1.93619		1069
14C11	22C11	C11	Vorinostat	206.8	15.2846	31.3333	9.60469	31.7059	5.62371	0.249844	3.66436	0.0168581	8.54596	1.75603		1070
14D02	22D02	D02	Imidurea	189.054	11.646	54.7778	12.2554	27.5676	4.58017	0.164615	-2.76958	0.0174279	6.01467	1.29561		1071
14D03	22D03	D03	Lansoprazole	177.585	10.0549	69.8889	11.7094	28.561	5.5713	0.19283	-0.639672	0.0154055	6.01334	1.3884		1072
14D04	22D04	D04	Bethanechol chloride	188.687	9.2711	64	11.6404	28.0888	3.82939	0.183788	-1.32225	0.0104428	5.75155	0.75456		1073
14D05	22D05	D05	Cyproterone acetate	187.878	11.1869	66.8889	16.0736	33.679	4.95793	0.204447	0.2373	0.0209138	7.41856	1.54723		1074
14D06	22D06	D06	(R)-Propranolol hydrochloride	185.436	10.0299	69.2222	16.9099	33.5573	4.36493	0.213134	0.893112	0.00834146	7.63596	0.969937		1075
14D07	22D07	D07	Ciprofibrate	185.266	9.73094	77.1111	18.937	35.9113	2.54298	0.215503	1.07195	0.0133371	8.03216	0.923422		1076
14D08	22D08	D08	Formestane	190.846	18.5561	64.8889	14.0396	32.2311	4.80814	0.21707	1.19022	0.0175491	7.54813	1.38457		1077
14D09	22D09	D09	Benzylpenicillin sodium	189.846	13.1511	56.4444	15.3306	35.22	4.16046	0.214418	0.99001	0.0121127	7.87517	1.28413		1078
14D10	22D10	D10	Chlorambucil	198.458	8.32037	55.6667	10.9772	32.6353	7.48781	0.204418	0.235121	0.0128259	7.05146	1.51647		1079
14D11	22D11	D11	Methiazole	198.528	10.3319	53	11.7367	37.2981	7.44445	0.207318	0.45403	0.0137875	8.28445	1.97982		1080
14E02	22E02	E02	(S)-propranolol hydrochloride	181.226	11.658	72.6667	16.0078	25.9324	5.98407	0.169437	-2.40561	0.0183275	5.60949	1.45268		1081
14E03	22E03	E03	(-)-Eseroline fumarate salt	180.447	5.82521	75.1111	24.0595	27.8256	7.09235	0.175054	-1.98156	0.019951	5.71266	1.45116		1082
14E04	22E04	E04	Isosorbide mononitrate	176.309	10.5611	72.1111	14.1372	27.8821	5.77402	0.185287	-1.20911	0.0199368	5.66523	1.44496		1083
14E05	22E05	E05	Leucomisine	181.04	11.6507	70.6667	16.8152	32.7981	6.20342	0.199052	-0.16994	0.0129716	6.96757	1.64048		1084
14E06	22E06	E06	Topiramate	192.942	17.792	58.2222	19.1493	30.2508	4.28645	0.203436	0.161013	0.0102463	6.48459	0.949726		1085
14E07	22E07	E07	D-cycloserine	183.499	9.83401	73.1111	17.0766	35.4783	3.42854	0.217929	1.25511	0.00976244	8.09692	1.09917		1086
14E08	22E08	E08	2-Chloropyrazine	184.292	9.57631	70.1111	19.2772	33.4046	2.99063	0.211002	0.732137	0.0110365	7.30501	0.963188		1087
14E09	22E09	E09	(+,-)-Synephrine	187.875	15.3296	58.5556	16.816	32.2418	4.9564	0.200741	-0.0424799	0.0143918	6.94633	1.40839		1088
14E10	22E10	E10	(S)-(-)-Cycloserine	188.438	11.9788	65.2222	18.356	31.2326	5.56353	0.19675	-0.343692	0.0109402	6.45822	1.13546		1089
14E11	22E11	E11	Homosalate	190.068	9.37423	57.7778	14.9062	34.8441	6.15021	0.203306	0.151211	0.00919252	7.37445	1.20775		1090
14F02	22F02	F02	Spaglumic acid	183.898	11.6515	69.7778	20.2038	27.5629	4.88236	0.177512	-1.79602	0.01571	5.77699	1.41668		1091
14F03	22F03	F03	Ranolazine	183.645	8.60565	71.2222	18.7335	28.2846	3.41202	0.184026	-1.3043	0.0150184	5.96121	0.831626		1092
14F04	22F04	F04	Misoprostol	187.705	10.7642	58.7778	18.9985	33.088	3.98531	0.191903	-0.709646	0.011313	6.9013	0.953035		1093
14F05	22F05	F05	Sulfadoxine	189.296	17.708	62.5556	21.8123	32.8987	5.26231	0.204285	0.225118	0.0158309	6.95336	1.43962		1094
14F06	22F06	F06	Cyclopentolate hydrochloride	184.333	12.988	76	24.5764	31.4706	3.19456	0.21403	0.960723	0.0148022	7.02737	1.02783		1095
14F07	22F07	F07	Estriol	183.434	7.95123	68.7778	13.5349	29.3952	3.10022	0.203654	0.177434	0.00945949	6.26659	0.726112		1096
14F08	22F08	F08	(-)-Isoproterenol hydrochloride	189.818	7.90186	64	14.5258	34.5242	4.12654	0.215706	1.08729	0.0130112	7.68853	1.1222		1097
14F09	22F09	F09	Sarafloxacin	185.113	12.1297	62.8889	23.369	29.3594	3.04913	0.192319	-0.678222	0.0145318	6.16751	0.851787		1098
14F10	22F10	F10	Nialamide	185.784	11.3268	61	11.3578	33.4727	4.46714	0.199206	-0.158296	0.0143717	7.05252	1.24917		1099
14F11	22F11	F11	Toltrazuril	191.515	15.0208	54.6667	13.0863	33.7329	3.72326	0.201866	0.0424799	0.0109829	7.27409	0.878335		1100
	22G02	G02	Nothing	186.87	9.93133	65.8889	14.9703	29.6395	5.94253	0.182106	-1.44921	0.0171343	6.36722	1.37592
	22G03	G03	DMSO	186.428	12.055	65.8889	14.278	32.9584	4.666	0.205254	0.298225	0.0177862	7.26631	1.39044
	22G04	G04	Lapatinib 5uM	181.297	21.4966	66.6667	16.2865	30.4347	5.36385	0.310418	8.23708	0.0167186	9.99295	1.72094
	22G05	G05	Lapatinib 50uM	201.866	21.8425	11.7778	5.49495	8.71811	3.87502	0.1984	-0.219193	0.0509592	2.07092	1.07537
	22G06	G06	Siramesine 1uM	183.509	7.53277	73.8889	15.2106	30.3908	6.20542	0.246757	3.43128	0.0149258	7.92767	1.95039
	22G07	G07	Siramesine 10uM	185.279	11.5766	39.3333	12.2474	26.0835	4.53326	0.308071	8.05993	0.0231714	8.69516	1.89985
	22G08	G08	Niclosamide 1uM	184.704	12.6115	37.3333	9.75961	32.1202	6.15444	0.298864	7.36488	0.0231843	10.3798	2.644
	22G09	G09	Ebastine 5uM	183.155	10.9716	53.6667	6.22495	22.7995	3.67141	0.317412	8.76511	0.0263662	7.73106	1.37246
	22G10	G10	Lapatinib 5uM	184.525	10.0398	60.7778	14.6525	29.7704	4.15618	0.296702	7.20167	0.0167698	9.3248	1.57003
	22G11	G11	DMSO	188.435	9.60008	58.7778	19.0051	34.0676	5.23189	0.207389	0.459395	0.0134269	7.56244	1.18038
PLATE #23
Library Plate	Screen Plate	Well Name	Chemical name	Average	Std.dev.	Average	Std.dev.	Average	Std.dev.	Average	robust -ctrl (samples ÷ controls)	Std.dev.	Average	Std.dev.
14G02	23B02	B02	Perindopril	192.88	13.7091	62.6667	13.8293	19.4921	5.3254	0.153136	-2.65655	0.0176553	4.28281	1.28145		1101
14G03	23B03	B03	Fexofenadine HCl	191.181	16.622	64	12.4298	27.1214	3.25011	0.168852	-1.77733	0.014433	5.74391	0.986208		1102
14G04	23B04	B04	4-aminosalicylic acid	187.761	11.1941	65	19.9123	27.3164	6.45787	0.18207	-1.03785	0.025126	5.80844	1.66042		1103
14G05	23B05	B05	Clonixin Lysinate	187.99	9.32581	61.1111	15.672	35.3414	3.28848	0.21674	0.901768	0.00974618	7.88995	0.887224		1104
14G06	23B06	B06	Verteporfin	187.233	14.8594	63.1111	13.1762	34.3321	8.13325	0.213856	0.740415	0.0225902	7.88808	2.44135		1105
14G07	23B07	B07	Meropenem	194.547	15.9535	59.4444	16.5915	35.4611	5.05167	0.216103	0.866112	0.0141603	8.03609	1.48482		1106
14G08	23B08	B08	Ramipril	182.459	11.5161	71.3333	20.7304	30.6468	5.43357	0.202174	0.0868943	0.0132985	6.56018	1.47935		1107
14G09	23B09	B09	Mephenytoin	193.059	12.4277	58.3333	25.0948	37.1214	3.88525	0.218804	1.01722	0.0176629	8.63459	1.43012		1108
14G10	23B10	B10	Rifabutin	191.017	10.6664	62.4444	16.3563	30.9544	4.54973	0.223737	1.29319	0.0105712	7.38381	1.142		1109
14G11	23B11	B11	Parbendazole	199.183	14.4568	45.1111	8.57969	34.4909	6.73863	0.19061	-0.560104	0.0131689	7.10479	1.57421		1110
14H02	23C02	C02	Mecamylamine hydrochloride	187.831	11.309	70.5556	24.643	17.041	5.40545	0.143858	-3.1756	0.0243165	3.51684	0.965993		1111
14H03	23C03	C03	Procarbazine hydrochloride	186.685	16.8294	60.7778	10.9747	23.8123	4.43458	0.165014	-1.99201	0.00630148	4.77218	0.803674		1112
14H04	23C04	C04	Viomycin sulfate	187.463	7.18619	65.8889	19.3484	29.5975	4.46904	0.193624	-0.391441	0.0172798	6.24052	1.20111		1113
14H05	23C05	C05	Saquinavir mesylate	194.485	15.9513	64.5556	24.4546	33.2032	5.69725	0.209213	0.480686	0.0114941	7.42742	1.66928		1114
14H06	23C06	C06	Ronidazole	183.249	15.3748	75.3333	12.278	34.0765	3.86703	0.209426	0.492591	0.0182418	7.54382	1.28553		1115
14H07	23C07	C07	Dorzolamide hydrochloride	193.383	16.3694	69	19.6214	35.4756	6.34424	0.216547	0.890961	0.01316	8.11445	1.80004		1116
14H08	23C08	C08	Azaperone	187.563	11.0522	72.1111	14.8782	28.0962	4.1319	0.204553	0.219949	0.00939683	5.96264	0.97723		1117
14H09	23C09	C09	Cefepime hydrochloride	191.454	11.1326	69.3333	19.6977	35.4382	5.24556	0.2226	1.22962	0.0107602	8.26217	1.34346		1118
14H10	23C10	C10	Clocortolone pivalate	185.736	12.6435	61.1111	12.5643	29.3631	5.77396	0.194996	-0.314703	0.0125384	6.28957	1.47803		1119
14H11	23C11	C11	Nadifloxacin	194.771	9.01922	54.2222	13.9623	33.0103	6.07095	0.194686	-0.332038	0.0126944	6.92112	1.6387		1120
15A02	23D02	D02	Buspirone hydrochloride	186.285	5.72332	76.4444	16.0399	16.2005	2.7652	0.144548	-3.13701	0.0138451	3.37923	0.699093		1121
15A03	23D03	D03	Anastrozole	189.324	11.9884	64	14.7733	27.7192	4.96927	0.172176	-1.59136	0.0101816	5.51314	0.798583		1122
15A04	23D04	D04	Doxycycline hydrochloride	187.984	12.5404	68.4444	26.8287	26.5762	5.49334	0.180377	-1.13256	0.0151307	5.52453	1.07468		1123
15A05	23D05	D05	Sulbactam	192.393	12.2067	68.2222	19.8228	30.649	5.7218	0.192793	-0.437956	0.0111053	6.39612	1.26075		1124
15A06	23D06	D06	Fleroxacin	188.801	13.9871	73.1111	20.6425	33.597	3.37941	0.21773	0.957135	0.00876175	7.68228	0.92737		1125
15A07	23D07	D07	Potassium clavulanate	190.008	9.92587	64.1111	19.4	34.844	3.78127	0.217873	0.965137	0.00812042	7.98522	0.964883		1126
15A08	23D08	D08	Valproic acid	191.916	11.1034	63.3333	12.659	29.67	4.10766	0.194364	-0.350044	0.0102583	6.25031	0.827073		1127
15A09	23D09	D09	Mepivacaine hydrochloride	189.852	14.2778	65.1111	21.7224	34.1073	5.13104	0.221092	1.14524	0.012438	7.9229	1.37861		1128
15A10	23D10	D10	Rifaximin	191.263	15.5513	56.7778	13.2644	27.9582	5.06844	0.204031	0.190752	0.0132869	6.09955	1.15224		1129
15A11	23D11	D11	Estradiol Valerate	187.367	8.38105	63.5556	12.6601	31.6116	6.43405	0.198881	-0.0973556	0.00921841	6.66182	1.36296		1130
15B02	23E02	E02	Acetylcysteine	179.174	8.42267	71	16.5454	19.2321	3.55164	0.154783	-2.56439	0.0111759	4.03275	0.584467		1131
15B03	23E03	E03	Melengestrol acetate	184.694	11.187	67.2222	17.5981	19.0168	3.66376	0.158126	-2.37736	0.0123795	3.95571	0.967793		1132
15B04	23E04	E04	Bromhexine hydrochloride	185.351	11.5841	70.6667	26.0576	27.2143	5.49998	0.181109	-1.09159	0.0102854	5.38875	1.20241		1133
15B05	23E05	E05	Anethole-trithione	186.008	11.9037	62.1111	17.1205	27.8148	5.94409	0.183786	-0.941824	0.0117143	5.52634	1.34066		1134
15B06	23E06	E06	Amcinonide	183.47	8.79874	69.2222	19.5434	30.6674	2.75839	0.198195	-0.135754	0.00723135	6.50274	0.672636		1135
15B07	23E07	E07	Caffeine	189.943	18.7721	67	21.225	34.7361	5.4548	0.212024	0.637915	0.013852	7.68577	1.52589		1136
15B08	23E08	E08	Carvedilol	186.037	14.3546	69.2222	21.9987	28.7124	5.48163	0.221317	1.15782	0.010976	6.59593	1.36306		1137
15B09	23E09	E09	Methenamine	186.019	6.62186	72	21.4068	31.6469	5.39001	0.214367	0.768987	0.00763122	7.11642	1.42914		1138
15B10	23E10	E10	Phentermine hydrochloride	194.79	14.1536	56	17.3494	31.7117	4.05681	0.207421	0.380434	0.0116976	6.97629	1.09707		1139
15B11	23E11	E11	Diclazuril	182.954	12.7022	56.3333	11.4018	35.4415	3.73747	0.218044	0.974706	0.00479115	8.04916	0.750391		1140
15C02	23F02	F02	Famciclovir	194.863	8.60613	63.5556	10.8295	23.6632	4.20793	0.16008	-2.26809	0.00880382	4.88664	1.0183		1141
15C03	23F03	F03	Dopamine hydrochloride	191.896	12.4211	70.1111	29.1867	25.8288	7.35253	0.163098	-2.09922	0.0217159	4.93557	1.39711		1142
15C04	23F04	F04	Cefdinir	184.047	10.0405	75.7778	18.4104	32.9491	4.74784	0.192353	-0.462553	0.0154499	6.79139	1.2303		1143
15C05	23F05	F05	Carprofen	190.565	12.8608	61.4444	14.9341	30.3595	3.47071	0.199068	-0.0868943	0.0158787	6.46166	0.903893		1144
15C06	23F06	F06	Celecoxib	196.178	12.0922	61.7778	14.3943	33.7871	5.92348	0.212652	0.673084	0.00674478	7.51954	1.35971		1145
15C07	23F07	F07	Candesartan	188.562	12.8042	63.4444	18.1735	34.0857	3.2692	0.211175	0.590411	0.00785068	7.52034	0.546425		1146
15C08	23F08	F08	Fludarabine	190.289	5.68059	68.6667	20.0998	33.4349	3.97231	0.209408	0.491549	0.00855937	7.29362	1.08818		1147
15C09	23F09	F09	Cladribine	238.248	14.038	40.5556	8.94582	43.0974	6.05176	0.205266	0.259836	0.014881	9.13101	1.80674		1148
15C10	23F10	F10	Vardenafil	199.038	16.5152	58.6667	15.411	34.481	5.65018	0.203501	0.161113	0.0110315	7.33045	1.42197		1149
15C11	23F11	F11	Fluconazole	189.019	13.1255	67.5556	17.5436	30.7041	3.55221	0.198596	-0.113327	0.00874059	6.42057	0.909005		1150
	23G02	G02	Nothing	187.155	10.1029	70.8889	11.2965	22.3625	6.11836	0.151027	-2.77454	0.0176203	4.40399	1.49236
	23G03	G03	DMSO	192.729	11.819	70.5556	20.8273	34.6534	4.49097	0.2002	-0.0235583	0.0190176	7.70165	1.48507
	23G04	G04	Lapatinib 5uM	182.852	8.7159	75.4444	22.8151	31.3269	4.522	0.307088	5.95625	0.0403746	10.2292	2.58802
	23G05	G05	Lapatinib 50uM	219.984	27.2363	7.22222	3.66667	8.76946	4.04298	0.167915	-1.82975	0.0514057	2.47965	1.20578
	23G06	G06	Siramesine 1uM	188.036	6.88261	65	13.351	29.4059	5.94183	0.253802	2.97518	0.0122599	7.91869	1.81629
	23G07	G07	Siramesine 10uM	191.776	13.8705	39.8889	13.9682	23.3059	4.54445	0.285697	4.75955	0.0249758	7.2701	1.58032
	23G08	G08	Niclosamide 1uM	181.039	11.0759	36.4444	9.59311	28.3687	2.3688	0.298445	5.47271	0.0142531	9.33627	1.14374
	23G09	G09	Ebastine 5uM	179.563	11.2135	74.2222	16.8581	25.6359	3.35641	0.329974	7.2366	0.0217987	8.95728	1.51294
	23G10	G10	Lapatinib 5uM	178.568	14.1697	57.3333	25.4657	29.6583	4.10185	0.306201	5.90667	0.0178652	9.34418	1.57191
	23G11	G11	DMSO	188.301	14.0046	66	20.9464	32.0311	3.4272	0.194367	-0.3499	0.0109831	6.62413	0.555051
PLATE #24
Library Plate	Screen Plate	Well Name	Chemical name	Average	Std.dev.	Average	Std.dev.	Average	Std.dev.	Average	robust -ctrl (samples ÷ controls)	Std.dev.	Average	Std.dev.
15D02	24B02	B02	5-fluorouracil	216.005	14.5748	47.3333	12.0727	19.9166	2.83976	0.139203	-3.60968	0.0144479	3.83565	0.649118		1151
15D03	24B03	B03	Mesna	192.17	15.3061	66	14.7733	25.9102	5.88845	0.173693	-1.51619	0.0215413	5.53341	1.18727		1152
15D04	24B04	B04	Mitotane	181.292	11.2101	67.2222	11.2114	29.8568	5.43027	0.190631	-0.488105	0.0133499	6.81933	1.23912		1153
15D05	24B05	B05	Ambrisentan	187.434	12.7299	73	16.109	39.0253	5.19054	0.227602	1.75597	0.0133692	9.28993	1.61226		1154
15D06	24B06	B06	Triclosan	185.312	10.9945	63.2222	10.2808	32.1642	7.14841	0.202573	0.236758	0.0132987	7.14847	1.69992		1155
15D07	24B07	B07	Enoxacin	190.039	9.81212	60.2222	13.0554	35.6947	4.47624	0.217847	1.16384	0.0162867	8.1337	1.44228		1156
15D08	24B08	B08	Olopatadine hydrochloride	185.866	10.6638	70.5556	20.0257	34.7389	4.35126	0.210499	0.717864	0.00929254	7.58825	1.17653		1157
15D09	24B09	B09	Granisetron	185.632	13.6586	60.2222	19.709	34.7788	4.30467	0.215297	1.0091	0.00875221	7.92093	1.0247		1158
15D10	24B10	B10	Anthralin	179.48	11.1357	63.4444	13.0299	32.3601	2.8412	0.213606	0.906425	0.0168702	7.3899	1.03076		1159
15D11	24B11	B11	Lamotrigine	195.046	14.7641	52.7778	17.3261	33.2998	7.61546	0.212429	0.835004	0.0197995	7.83757	1.73193		1160
15E02	24C02	C02	Clofibrate	185.022	7.29722	73.8889	27.0206	18.4767	3.65819	0.14787	-3.0836	0.0148428	3.81677	0.505286		1161
15E03	24C03	C03	Cyclophosphamide	185.26	13.6851	75.2222	18.5592	23.1473	4.82425	0.166973	-1.92413	0.00857967	4.53503	0.858214		1162
15E04	24C04	C04	Aripiprazole	188.011	10.0686	66.1111	16.8852	30.8941	6.08027	0.197975	-0.0423187	0.00700743	6.69476	1.51313		1163
15E05	24C05	C05	Ethinylestradiol	187.471	14.8757	48.3333	9.23309	34.0686	5.20474	0.211202	0.76055	0.0206685	7.8586	1.59785		1164
15E06	24C06	C06	Fluocinolone acetonide	181.435	5.48739	74.8889	18.6242	29.5835	3.50987	0.199153	0.0291698	0.0100177	6.31472	0.911102		1165
15E07	24C07	C07	Sparfloxacin	187.419	11.866	69.1111	20.4478	37.259	5.22524	0.223218	1.48986	0.0163626	8.71474	1.63804		1166
15E08	24C08	C08	Desloratadine	183.992	10.6533	70.1111	12.8496	31.932	3.18107	0.234067	2.14839	0.0162074	7.89124	1.12332		1167
15E09	24C09	C09	Clarithromycin	194.239	11.6432	57.3333	12.7377	32.479	2.26765	0.19945	0.0472003	0.00805542	6.82588	0.640388		1168
15E10	24C10	C10	Tripelennamine hydrochloride	172.007	13.0092	72	16.0234	30.5287	6.45869	0.19076	-0.480287	0.0108414	6.1914	1.53034		1169
15E11	24C11	C11	Tulobuterol	181.371	14.0209	67.2222	15.9826	31.4239	3.52595	0.191112	-0.458925	0.0122322	6.27682	0.803984		1170
15F02	24D02	D02	Topotecan	208.996	12.3906	24.5556	5.0525	15.8171	4.83319	0.179138	-1.18573	0.0216124	4.09424	1.87005		1171
15F03	24D03	D03	Atorvastatin	178.51	12.9138	68.6667	13.3417	24.7193	4.53295	0.179354	-1.1726	0.0125807	5.11741	0.751919		1172
15F04	24D04	D04	Azithromycin	186.832	10.7649	77.4444	25.7445	34.8175	5.93812	0.211277	0.765099	0.0214077	8.14204	1.95847		1173
15F05	24D05	D05	Ibudilast	191.182	11.7515	63.2222	17.5555	32.6776	6.32715	0.186196	-0.757295	0.015485	6.58613	1.5165		1174
15F06	24D06	D06	Losartan	185.122	12.3582	70.6667	16.7407	34.812	3.68381	0.205543	0.417057	0.0120057	7.59368	1.09244		1175
15F07	24D07	D07	Benztropine mesylate	188.44	15.7256	58.6667	10.7005	30.7087	4.4815	0.212641	0.847851	0.0142496	6.96188	1.4645		1176
15F08	24D08	D08	Vecuronium bromide	184.957	8.32813	69.3333	11.7154	31.4794	4.50013	0.208955	0.624157	0.011715	6.96647	1.01976		1177
15F09	24D09	D09	Telmisartan	187.789	17.7222	55.6667	17.4213	30.7325	3.30795	0.213615	0.907006	0.0129513	6.91687	1.01362		1178
15F10	24D10	D10	Nalmefene hydrochloride	188.396	11.3216	58.4444	19.3333	31.804	3.8903	0.197268	-0.0852524	0.0107856	6.81571	0.872118		1179
15F11	24D11	D11	Bifonazole	193.378	5.96827	62.1111	12.3637	34.5126	5.63642	0.198192	-0.0291698	0.0175037	7.27969	1.52844		1180
15G02	24E02	E02	Gatifloxacin	189.414	16.7773	66	15.9138	19.6339	5.44652	0.148559	-3.0418	0.0140668	3.91882	1.12794		1181
15G03	24E03	E03	Bosentan	186.092	12.4769	65.5556	22.3445	23.2416	3.11932	0.164868	-2.05189	0.0114831	4.40681	0.796977		1182
15G04	24E04	E04	Gemcitabine	244.245	19.7746	36	8.27647	45.9861	5.70768	0.192446	-0.377925	0.015107	9.29706	1.58354		1183
15G05	24E05	E05	Olmesartan	189.334	8.17699	65.4444	12.9336	34.0132	4.66665	0.205728	0.428267	0.0122811	7.27524	1.09665		1184
15G06	24E06	E06	Racepinephrine HCl	181.295	16.0053	78.3333	20.8026	31.9321	3.41635	0.201972	0.200257	0.010357	6.85883	0.792573		1185
15G07	24E07	E07	Montelukast	188.294	8.21193	67.5556	16.3104	31.3439	4.5781	0.211419	0.773707	0.0184983	6.82815	1.27085		1186
15G08	24E08	E08	Docetaxel	188.638	17.5097	37.4444	9.30203	39.0098	6.12597	0.219512	1.26493	0.018557	9.34482	1.8597		1187
15G09	24E09	E09	Cilnidipine	191.043	14.0871	59.4444	18.4331	33.4837	3.44496	0.209312	0.645793	0.0069958	7.34143	0.964957		1188
15G10	24E10	E10	Imiquimod	180.958	10.7071	68.3333	19.105	31.9215	5.96665	0.192061	-0.401301	0.0171879	6.52029	1.56251		1189
15G11	24E11	E11	Fosinopril	187.686	17.4161	57.2222	15.0564	33.211	6.11022	0.192651	-0.365468	0.0147747	6.88038	1.79559		1190
15H02	24F02	F02	Imatinib	182.18	13.7343	61.2222	20.1853	19.6287	4.75749	0.163275	-2.14855	0.0187574	4.06609	1.18727		1191
15H03	24F03	F03	Moxifloxacin	193.825	12.7517	62.4444	28.6667	24.4096	3.81489	0.172912	-1.56364	0.0201832	4.77737	0.917646		1192
15H04	24F04	F04	Formoterol fumarate	190.188	15.2973	68.7778	15.8412	27.029	6.20692	0.183634	-0.912806	0.015885	5.47062	1.40908		1193
15H05	24F05	F05	Rufloxacin	188.488	18.9565	71.7778	26.1428	28.3895	5.37106	0.194444	-0.25663	0.015016	5.95635	1.38299		1194
15H06	24F06	F06	Pravastatin	185.882	16.3087	76.6667	24.1143	27.9133	4.10721	0.197694	-0.0593598	0.0128688	5.93061	1.18585		1195
15H07	24F07	F07	Rosiglitazone	188.012	12.6272	67.2222	13.9264	30.8294	3.92958	0.201112	0.148101	0.0144704	6.54517	1.18198		1196
15H08	24F08	F08	Rivastigmine	190.216	17.8976	62.7778	17.873	30.7949	4.81555	0.194435	-0.257191	0.0133441	6.42152	1.14581		1197
15H09	24F09	F09	Sildenafil	192.09	13.2416	62.6667	16.6283	34.1162	5.05126	0.208958	0.624296	0.00997485	7.38517	1.16259		1198
15H10	24F10	F10	Acetylsalicylic acid	185.464	11.2324	63.1111	11.858	30.7199	4.84115	0.196411	-0.137275	0.0127068	6.31705	1.25251		1199
15H11	24F11	F11	Hexachlorophene	185.461	14.3742	41.7778	12.4878	30.4282	7.29204	0.277043	4.75693	0.0168702	9.026	2.13083		1200
	24G02	G02	Nothing	198.918	13.0539	61.1111	16.0269	25.4253	3.12938	0.168132	-1.85377	0.00872383	5.00213	0.642597
	24G03	G03	DMSO	188.815	12.7558	73.1111	20.7933	33.7995	3.09932	0.207079	0.510267	0.0207647	7.29289	1.0245
	24G04	G04	Lapatinib 5uM	190.605	8.37831	69.1111	11.613	29.2282	6.09342	0.305546	6.48704	0.0196005	9.47398	2.53525
	24G05	G05	Lapatinib 50uM	208.138	16.7648	8.88889	3.1798	8.58183	3.31576	0.201449	0.168533	0.042538	2.39129	0.870191
	24G06	G06	Siramesine 1uM	192.968	10.6869	52.7778	18.1644	29.4743	5.39062	0.239691	2.48974	0.0132126	7.31239	1.38221
	24G07	G07	Siramesine 10uM	192.528	14.907	36.2222	9.58877	22.1919	2.15059	0.269971	4.32769	0.0233218	6.69831	1.0526
	24G08	G08	Niclosamide 1uM	186.745	16.4424	35.5556	10.4775	25.8882	4.55806	0.271399	4.41439	0.0269139	8.05121	1.64998
	24G09	G09	Ebastine 5uM	185.298	16.5882	58.5556	16.5462	21.5689	2.91134	0.311712	6.86127	0.0146236	7.20929	1.11654
	24G10	G10	Lapatinib 5uM	181.188	12.8476	72.5556	23.6755	26.6978	4.09861	0.282217	5.07098	0.0169148	8.06935	1.55174
	24G11	G11	DMSO	187.279	9.54073	68.4444	15.9382	32.5541	4.56688	0.193881	-0.29084	0.0154779	6.6417	0.931779

## Sheet: Prestwick_collected_sorted_to_z
PLATE #1										PNLA score=
				Perinuclear Area (µm2)		Cell Count		Lysosome Number per cell		Av. size of LAMP2 puncta (µm2) per cell	Z-score		Av. area covered by LAMP2 puncta (µm2) per cell
Library Plate	Screen Plate	Well Name	Chemical name	Average	Std.dev.	Average	Std.dev.	Average	Std.dev.	Average	robust -ctrl (samples ÷ controls)	Std.dev.	Average	Std.dev.
	01G04	G04	Lapatinib 5uM	189.903	16.8812	46	11.8533	55.3569	6.87362	0.384956	13.7131	0.0262832	21.6534	3.44731
	01G10	G10	Lapatinib 5uM	190.081	14.1064	43.2222	13.9712	51.1262	4.50424	0.372298	12.4016	0.0265687	19.574	2.59658
	01G08	G08	Niclosamide 1uM	189.665	17.7888	33.4444	15.0591	51.7186	6.32157	0.358886	11.0119	0.0262205	19.0404	2.95123
	01G06	G06	Siramesine 1uM	186.429	14.5195	57.5556	17.5008	63.333	6.29264	0.319903	6.97278	0.0354851	20.7726	3.82494
01D11	01E11	E11	Niclosamide	180.317	15.8011	30.8889	6.03002	42.3423	4.70424	0.310436	5.99193	0.0416995	14.1934	3.3115
	01G09	G09	Ebastine 5uM	193.01	18.6998	61.1111	27.9618	57.7258	5.05191	0.306469	5.58081	0.0279635	18.3912	2.78704
01A03	01B03	B03	Allantoin	195.858	14.8535	45.4444	14.0989	72.6665	7.52511	0.276489	2.47453	0.0165386	20.6734	2.66909
01D06	01E06	E06	Dapsone	199.044	10.0906	45.5556	16.9345	72.2221	7.06864	0.274701	2.28921	0.0144259	20.0258	2.69506
01C11	01D11	D11	Antipyrine, 4-hydroxy	197.78	15.58	46.4444	16.816	63.8539	7.02201	0.271099	1.91606	0.0170157	17.8342	2.46775
01C02	01D02	D02	Sulfaphenazole	182.996	8.05382	64	14.1686	67.6886	5.82006	0.270341	1.83751	0.0246013	18.9237	2.86803
	01G02	G02	Nothing	182.199	13.5936	52.8889	14.6154	72.0614	7.29536	0.268445	1.64104	0.0237729	19.7956	3.32481
01B10	01C10	C10	Captopril	186.036	12.2064	55.6667	10.1735	63.4074	6.96229	0.265777	1.36461	0.0152617	17.2566	2.53769
01D02	01E02	E02	Chloramphenicol	182.081	12.5027	59.5556	11.577	68.2084	6.43292	0.265277	1.31278	0.0244676	18.7065	3.14418
01E02	01F02	F02	Procaine hydrochloride	193.623	10.0358	64	12.0934	73.7394	4.28098	0.26503	1.28726	0.0157165	19.7169	1.94877
01C10	01D10	D10	Antipyrine	186.337	12.4272	58.7778	14.3595	64.6152	5.93162	0.26479	1.26233	0.0158001	17.4716	2.11984
01C03	01D03	D03	Panthenol (D)	200.024	10.0364	56.6667	15.7162	72.245	6.58895	0.263522	1.13095	0.0228351	19.5714	2.9994
01B11	01C11	C11	Minoxidil	197.915	14.7332	50.2222	18.1161	60.7403	7.51808	0.262426	1.0174	0.0195487	16.7458	2.9085
01E06	01F06	F06	Naproxen	195.952	14.3802	55.1111	15.2352	69.8336	5.21365	0.262259	1.00007	0.0169789	18.635	2.00395
01D10	01E10	E10	Diflunisal	186.513	13.4049	54.6667	16.1864	63.1321	4.77693	0.261925	0.965532	0.0132666	16.9631	1.69222
01B02	01C02	C02	Meticrane	199.301	12.6549	56.6667	16.1864	70.6868	3.93453	0.260751	0.843816	0.0135239	19.0553	2.01782
01B08	01C08	C08	Levodopa	185.048	12.726	61.6667	15.7401	62.1976	5.27061	0.260483	0.816062	0.0260151	17.0105	2.61635
01E08	01F08	F08	Ticlopidine hydrochloride	201.291	15.1888	52	29.1976	67.5308	6.53707	0.259861	0.751609	0.0212981	17.9638	3.01975
01E07	01F07	F07	Naphazoline hydrochloride	195.555	14.5176	48.4444	11.0918	68.1187	10.4397	0.259686	0.733526	0.0183711	18.1039	3.33312
01C06	01D06	D06	Thiamphenicol	195.727	16.3042	49.8889	15.1199	63.5906	9.33564	0.259303	0.69382	0.0118116	17.0338	2.9348
01A04	01B04	B04	Acetazolamide	193.756	11.1689	49.6667	15.9922	69.3433	7.66494	0.258824	0.644161	0.0180585	18.3519	2.58924
01E10	01F10	F10	Amyleine hydrochloride	191.34	15.5988	59.5556	10.8985	61.8575	4.02036	0.258165	0.575857	0.0104987	16.4092	1.37483
01C08	01D08	D08	Doxylamine succinate	188.94	16.5886	57.8889	26.3839	59.912	4.59889	0.256544	0.407895	0.0194606	15.9977	1.94821
	01G07	G07	Siramesine 10uM	184.488	9.87577	27.7778	6.32016	47.3815	4.22648	0.256488	0.402094	0.0185648	12.7543	1.68125
	01G03	G03	DMSO	187.517	15.1372	56.3333	21.7543	71.4011	4.90234	0.255991	0.350697	0.0137129	18.7999	2.02644
01E04	01F04	F04	Betazole hydrochloride	202.442	10.67	50.7778	12.0497	71.1945	8.52577	0.255428	0.292262	0.0267218	18.4436	3.23775
01A08	01B08	B08	Amiloride hydrochloride dihydrate	191.636	14.0851	59.1111	17.6737	61.5215	8.53656	0.254951	0.242885	0.023926	16.5632	2.98315
01D08	01E08	E08	Pyrimethamine	185.659	15.8221	55.4444	13.3801	62.6353	5.9226	0.253841	0.127929	0.0212043	16.5746	2.11785
01C07	01D07	D07	Cimetidine	194.964	18.7909	51.8889	16.2207	60.3166	9.48208	0.252714	0.0110658	0.0205799	16.0025	3.42046
01C09	01D09	D09	Ethambutol dihydrochloride	186.4	12.0613	66.8889	20.9669	59.4341	4.92714	0.2525	-0.0110658	0.0154869	15.6595	1.96083
01A11	01B11	B11	Sulfaguanidine	194.639	11.2687	40.8889	13.2989	58.9094	6.03866	0.251286	-0.136848	0.024691	15.7205	2.42179
01E11	01F11	F11	Lidocaïne hydrochloride	198.672	15.5426	47	18.473	61.1626	6.15144	0.251274	-0.13813	0.0134102	15.7318	2.04353
01E03	01F03	F03	Moxisylyte hydrochoride	198.243	20.1095	54.6667	25.2883	65.9834	11.2344	0.251159	-0.149978	0.0205277	17.1068	4.07823
01B06	01C06	C06	Heptaminol hydrochloride	197.046	17.8213	52.1111	17.6525	63.8152	5.76186	0.249988	-0.271317	0.0199048	16.7712	2.18636
01B09	01C09	C09	Idoxuridine	195.276	18.0262	57.6667	20.8327	59.9283	8.3259	0.249769	-0.294085	0.0176428	15.6783	2.34671
01A02	01B02	B02	Azaguanine-8	204.175	20.733	43.7778	10.8256	72.3536	7.94219	0.249736	-0.297455	0.0268013	19.1908	3.19265
01D07	01E07	E07	Troleandomycin	181.682	19.2195	58.8889	19.49	60.9506	5.99309	0.247837	-0.494258	0.0205509	15.5625	2.38791
01A05	01B05	B05	Metformin hydrochloride	190.475	13.6151	53.3333	10.9659	66.2968	7.37114	0.247393	-0.540226	0.0163236	16.8178	2.21246
01D03	01E03	E03	Epirizole	187.72	14.3645	66.1111	21.1273	63.4625	8.06306	0.247162	-0.564142	0.0149041	16.4327	2.4931
01B03	01C03	C03	Benzonatate	187.391	7.02022	50.7778	17.3765	64.1836	5.69309	0.247076	-0.573088	0.0163393	16.2139	2.19275
01E09	01F09	F09	Dicyclomine hydrochloride	190.484	16.9846	52.6667	8.38153	58.9684	8.08461	0.246205	-0.663331	0.0143699	15.0872	2.47708
01E05	01F05	F05	Isoxicam	186.484	8.47751	60.7778	14.7036	63.0853	6.94106	0.245897	-0.695267	0.0185446	15.93	2.19662
01D05	01E05	E05	Triamterene	190.662	9.56456	52.2222	26.9387	61.8885	4.76414	0.245447	-0.741899	0.0130882	15.5704	1.53174
01B04	01C04	C04	Hydroflumethiazide	182.998	17.8068	54	12.7377	63.3842	8.08446	0.244451	-0.845082	0.0161835	16.2246	2.35247
01C04	01D04	D04	Sulfadiazine	186.747	9.97997	59.5556	16.6442	65.9221	7.12913	0.24396	-0.895915	0.0186685	16.6493	2.80195
01B07	01C07	C07	Sulfathiazole	189.711	13.7313	58.4444	22.9897	62.3952	10.6008	0.243378	-0.956187	0.0321319	15.9233	4.0223
01C05	01D05	D05	Norethynodrel	191.115	15.7426	53	18.6882	60.5754	7.78595	0.242231	-1.07512	0.0133107	15.322	2.47969
01A09	01B09	B09	Amprolium hydrochloride	198.233	15.338	43	12.8258	58.5911	11.2643	0.242113	-1.08729	0.0247069	15.4773	3.50869
01A07	01B07	B07	Isoflupredone acetate	197.038	15.443	44.5556	20.4518	60.8603	7.7114	0.242022	-1.0967	0.0190624	15.4001	2.23106
01B05	01C05	C05	Sulfacetamide sodic hydrate	176.184	19.8112	60.8889	13.578	59.5653	7.20229	0.241089	-1.19339	0.0193017	14.8413	2.28976
01D04	01E04	E04	Diprophylline	192.523	15.3786	49.5556	21.8123	63.659	4.56816	0.24066	-1.23789	0.0190964	15.716	2.13541
	01G11	G11	DMSO	193.489	14.2828	50.1111	11.2522	56.9405	7.40272	0.240384	-1.26647	0.0157558	14.8797	1.4882
01A06	01B06	B06	Atracurium besylate	199.824	12.1975	45.1111	12.394	61.606	7.5342	0.240071	-1.29883	0.0178259	15.832	2.32315
01D09	01E09	E09	Hexamethonium dibromide dihydrate	193.569	15.8862	60	16.6433	58.8652	8.17098	0.236713	-1.6468	0.0148924	14.4758	2.35869
01A10	01B10	B10	Hydrochlorothiazide	187.613	13.1297	62.3333	16.8375	56.0961	9.7483	0.228104	-2.53879	0.0310508	14.1187	3.29388
	01G05	G05	Lapatinib 50uM	204.412	29.2387	6.22222	5.696	28.5416	16.3175	0.207527	-4.67091	0.0300883	6.55743	3.73682
PLATE #2
Library Plate	Screen Plate	Well Name	Chemical name	Average	Std.dev.	Average	Std.dev.	Average	Std.dev.	Average	robust -ctrl (samples ÷ controls)	Std.dev.	Average	Std.dev.
	02G06	G06	Lapatinib 5uM	190.347	35.946	68.8333	34.7759	31.6815	5.36403	0.498216	12.5119	0.0735523	16.569	4.15072
	02G09	G09	Lapatinib 5uM	185.796	21.1532	65.6667	27.8328	31.9752	4.44939	0.465611	10.2945	0.0688579	15.5077	3.70698
	02G10	G10	Lapatinib 5uM	175.593	28.0234	104.5	57.0079	31.9178	6.65857	0.465458	10.2841	0.0573981	15.6677	4.41277
	02G05	G05	Lapatinib 5uM	186.162	38.9832	85.1667	71.0898	35.2551	8.0497	0.45399	9.50413	0.0784844	17.1304	6.33298
01H09	02D09	D09	Thioridazine hydrochloride	187.486	24.772	63.3333	34.1682	30.6272	4.7719	0.398136	5.70555	0.0556716	12.492	3.38842
02B11	02F11	F11	Nocodazole	192.898	21.6456	35.8333	10.3811	33.6546	5.42359	0.369098	3.73074	0.0299084	13.0248	2.75733
	02G11	G11	Nothing	201.965	38.3002	42.6667	22.6774	37.7953	6.82543	0.361466	3.21169	0.0306011	14.0639	2.70797
	02G03	G03	DMSO	207.937	34.2795	51	43.382	38.7077	6.3986	0.359603	3.08503	0.0470154	14.8139	3.63763
01F04	02B04	B04	Triflupromazine hydrochloride	184.327	27.2555	70.3333	52.0909	29.7279	3.19611	0.354769	2.75624	0.0401663	10.838	1.45911
01G05	02C05	C05	Chlorpromazine hydrochloride	180.369	21.3154	90.1667	65.801	32.4825	3.85613	0.351639	2.54334	0.0211376	12.0234	1.87193
02B03	02F03	F03	Zimelidine dihydrochloride monohydrate	200.297	19.1335	44	15.1921	36.7058	6.36821	0.348776	2.34866	0.0537171	13.0048	3.39624
	02G02	G02	Nothing	171.04	17.0889	42.3333	33.4345	32.5915	6.88536	0.345655	2.13642	0.0449775	11.7389	3.87249
01F08	02B08	B08	Benoxinate hydrochloride	189.205	25.0759	78.8333	34.0671	39.5661	5.43349	0.341458	1.85098	0.0266457	13.8695	2.385
01F06	02B06	B06	Acetohexamide	187.012	20.9126	69.1667	73.5674	37.3687	5.74343	0.336598	1.52042	0.0244974	12.6682	1.81472
02B04	02F04	F04	Azacyclonol	193.295	31.018	49.6667	38.1506	32.6572	6.7716	0.330564	1.1101	0.0346282	10.9126	1.64365
01H03	02D03	D03	Imipramine hydrochloride	187.152	17.7939	58.5	27.617	34.5867	4.90572	0.329964	1.06925	0.0330959	11.7498	2.34706
	02G07	G07	DMSO	188.023	20.5634	55.6667	30.4018	34.1073	4.27639	0.328673	0.981451	0.0419904	11.6238	1.93508
01G04	02C04	C04	Nifedipine	194.023	21.9088	88.1667	49.0445	37.0288	4.41463	0.328076	0.94087	0.0202845	12.3625	0.927337
01H11	02D11	D11	Trimethobenzamide hydrochloride	188.121	22.933	69.1667	32.8476	34.7227	5.51212	0.325895	0.792551	0.0343391	11.7616	2.73478
01G11	02C11	C11	Tolnaftate	188.699	20.7709	61.1667	33.3372	30.2845	10.5103	0.322612	0.569303	0.0562773	9.96852	3.14375
01H02	02D02	D02	Todralazine hydrochloride	196.022	18.1688	50	30.6203	31.8827	5.82159	0.321587	0.499538	0.0245302	10.9011	1.88579
02A11	02E11	E11	Pindolol	198.15	31.7943	63.8333	44.1924	33.2546	6.89515	0.319629	0.366406	0.0298588	11.0365	2.42149
01F10	02B10	B10	Pheniramine maleate	174.933	26.554	94.6667	85.0051	34.2629	5.90636	0.318703	0.303441	0.0384231	11.3622	2.69678
01G09	02C09	C09	Isoxsuprine hydrochloride	195.747	25.5621	66.6667	38.1034	34.2593	5.6978	0.31863	0.298481	0.030268	11.387	3.23521
01F07	02B07	B07	Sulpiride	191.549	13.4667	80.8333	45.9714	37.4502	2.43078	0.318169	0.267122	0.0287899	12.0922	1.33411
01G08	02C08	C08	Miconazole	192.113	15.9414	61	23.2293	33.5103	5.12785	0.318031	0.257739	0.0407856	11.3921	2.69572
01H04	02D04	D04	Sulindac	177.177	27.9805	112.167	63.7916	31.8347	7.05677	0.317686	0.234297	0.0371089	10.3391	2.9278
02B10	02F10	F10	Mianserine hydrochloride	184.783	29.5746	78.6667	82.776	30.049	3.15511	0.315899	0.112701	0.0329992	10.094	2.06442
02B05	02F05	F05	Azathioprine	178.924	26.323	93.1667	62.0948	39.9513	8.16357	0.315048	0.0548747	0.0349128	13.1707	3.7472
02A06	02E06	E06	Baclofen (R,S)	187.861	27.9737	88.8333	48.4166	34.8631	5.86644	0.31491	0.0454702	0.0191941	11.2514	2.42945
02A08	02E08	E08	Diazoxide	195.352	19.2872	52.3333	16.6573	35.8477	6.47011	0.314686	0.0302144	0.0126428	11.5667	2.45785
01G10	02C10	C10	Acebutolol hydrochloride	187.911	25.3183	51.6667	53.0836	34.2802	5.37633	0.31429	0.00330704	0.0249116	11.0939	2.26647
02A02	02E02	E02	Metronidazole	199.363	19.8503	51.8333	19.1146	27.4713	5.1244	0.314253	0.000760588	0.0576214	9.12113	2.50734
01G03	02C03	C03	Homatropine hydrobromide (R,S)	178.453	20.7163	74	53.9518	28.5548	7.26843	0.31423	-0.000760588	0.0276417	9.29927	1.90992
01F03	02B03	B03	Carbamazepine	189.856	22.2242	67.1667	36.3396	28.656	9.48607	0.312983	-0.085616	0.0335255	9.85256	3.52994
02B09	02F09	F09	Acetylsalicylsalicylic acid	191.472	16.2751	75.8333	33.8255	34.5662	4.33167	0.312978	-0.0859505	0.0196643	11.2353	1.63779
01F02	02B02	B02	Trichlorfon	208.75	33.8541	63.3333	51.9641	32.0948	7.56787	0.312716	-0.103708	0.0414532	11.7016	2.62992
01H05	02D05	D05	Amitryptiline hydrochloride	183.889	33.8899	78.3333	37.0225	32.0236	7.18543	0.312225	-0.137151	0.0260848	10.3945	3.27787
02B07	02F07	F07	Guanabenz acetate	193.658	33.9779	88	75.8709	31.6738	4.82553	0.311433	-0.190968	0.024645	10.5335	1.28073
01G06	02C06	C06	Diphenhydramine hydrochloride	195.064	26.4848	70.1667	39.3315	36.2578	7.46882	0.311271	-0.20203	0.0149178	11.447	2.61659
02A07	02E07	E07	Acyclovir	190.569	21.9132	43.8333	18.798	33.1156	3.38878	0.310785	-0.23505	0.0310538	11.0741	2.71251
	02G08	G08	DMSO	196.678	18.2031	53	24.3721	36.0204	7.04413	0.310407	-0.260766	0.0287358	11.5296	2.9739
01F11	02B11	B11	Tolazoline hydrochloride	172.432	15.6382	79.6667	25.8354	34.6397	4.54123	0.310036	-0.285993	0.0226541	11.0053	1.70659
02B02	02F02	F02	Khellin	191.141	40.4838	66.3333	43.0705	34.4043	12.1482	0.30966	-0.311552	0.0364295	11.4394	4.42651
01H07	02D07	D07	Dibucaine	185.449	18.3248	63.5	21.9886	34.3522	4.72504	0.30756	-0.454397	0.0106386	10.7592	1.38565
02A10	02E10	E10	Busulfan	199.261	21.0889	53	31.4134	36.7336	3.00565	0.307559	-0.454433	0.0227006	11.6716	1.48449
02A04	02E04	E04	Edrophonium chloride	178.798	7.07233	74.1667	37.8387	33.2386	6.27323	0.307202	-0.478723	0.00812975	10.6388	1.83759
02A03	02E03	E03	Fulvestrant	183.649	37.3791	68.3333	40.5693	25.4789	6.13589	0.306157	-0.54983	0.0409649	8.10911	2.00096
01H10	02D10	D10	Diphemanil methylsulfate	197.287	28.4868	68.8333	55.7186	37.0218	9.10426	0.303868	-0.705482	0.0349058	11.9154	3.64228
02B06	02F06	F06	Lynestrenol	183.654	32.8885	76.3333	52.3896	33.0438	6.93723	0.3015	-0.866499	0.0458475	10.4611	3.51168
	02G04	G04	DMSO	180.209	10.147	72.5	28.2896	36.0636	4.0342	0.300366	-0.943676	0.0250532	11.2264	2.09485
02A09	02E09	E09	Amidopyrine	182.643	8.89588	77.6667	37.5695	35.3372	1.36733	0.29999	-0.969205	0.00824754	10.9869	0.552406
01F05	02B05	B05	Mefenamic acid	170.208	16.9276	83.8333	46.4604	32.6561	2.14455	0.29658	-1.20115	0.0165823	10.0399	0.914813
01H08	02D08	D08	Prednisone	175.019	26.129	76.3333	30.5461	30.403	5.29321	0.294372	-1.35129	0.0269953	9.3895	2.05116
01F09	02B09	B09	Oxethazaine	183.01	39.6287	106.667	111.507	28.6477	6.54624	0.294163	-1.3655	0.0532246	9.16431	3.25714
02A05	02E05	E05	Moroxidine hydrochloride	170.385	16.4834	96.5	50.8321	33.3939	3.17194	0.293343	-1.4213	0.015925	10.0945	1.41049
01G02	02C02	C02	Morantel tartrate	200.274	24.0226	67	58.491	29.5477	11.496	0.29078	-1.59557	0.0445562	9.84241	4.32277
01G07	02C07	C07	Minaprine dihydrochloride	177.174	34.9379	61.6667	39.48	32.288	6.0476	0.288254	-1.76737	0.0239041	9.69995	2.28748
02B08	02F08	F08	Disulfiram	180.854	21.8742	73.3333	35.2231	31.0677	6.02742	0.279982	-2.32996	0.0240907	9.03797	2.07764
01H06	02D06	D06	Adiphenine hydrochloride	196.991	20.3446	63.5	40.8448	21.9003	3.21519	0.247112	-4.56543	0.0397393	5.76124	1.59923
PLATE #3
Library Plate	Screen Plate	Well Name	Chemical name	Average	Std.dev.	Average	Std.dev.	Average	Std.dev.	Average	robust -ctrl (samples ÷ controls)	Std.dev.	Average	Std.dev.
	03G10	G10	Lapatinib 5uM	197.55	14.6076	59.6667	38.6868	40.8749	7.58298	0.450925	4.60545	0.0484927	18.7957	4.97128
02E06	03D06	D06	Perphenazine	193.757	17.5018	40.8333	21.6094	38.8356	3.78802	0.448867	4.51744	0.0370631	18.3164	2.42814
	03G05	G05	Lapatinib 5uM	170.049	20.4055	60.5	20.3347	36.5283	8.92108	0.44424	4.3195	0.0501058	17.4737	5.3114
	03G06	G06	Lapatinib 5uM	179.978	21.8096	62.1667	21.711	37.773	5.70566	0.436263	3.97834	0.0353877	16.8833	3.71911
	03G09	G09	Lapatinib 5uM	192.745	22.6445	63.5	54.0065	33.5905	4.25144	0.427363	3.59766	0.043155	15.3543	3.07729
02F06	03E06	E06	Methotrexate	204.037	8.31297	53	25.5734	52.4497	6.06863	0.407954	2.76748	0.0407432	21.9822	4.24027
02E07	03D07	D07	Mefloquine hydrochloride	188.354	23.4789	42.6667	34.3084	37.3404	6.9856	0.402851	2.54924	0.0403621	15.7782	2.33929
02F07	03E07	E07	Astemizole	170.732	8.30905	91.6667	40.9031	28.673	3.63322	0.401793	2.50397	0.0521508	11.924	2.44258
02G10	03F10	F10	Thioproperazine dimesylate	194.018	25.3452	86.5	49.7423	39.3198	3.86189	0.392999	2.12784	0.0379617	16.0362	2.98979
02G04	03F04	F04	Chlorhexidine	176.619	23.1608	63.1667	26.6865	35.4827	6.6919	0.391112	2.04713	0.0210709	14.752	2.95875
02C06	03B06	B06	Danazol	199.511	19.1168	50.3333	10.5956	46.5342	7.30259	0.38662	1.85498	0.0318981	18.9535	4.34394
02F04	03E04	E04	Hydroxyzine dihydrochloride	198.686	24.7336	57.5	23.2959	42.8594	6.26954	0.380875	1.60929	0.0269325	16.8726	3.01757
02G05	03F05	F05	Loperamide hydrochloride	195.85	8.19345	44.6667	17.7388	39.5131	3.74645	0.379627	1.55589	0.0400955	15.5495	1.943
02F09	03E09	E09	Terfenadine	165.605	10.5456	79.1667	41.5808	28.2604	4.45436	0.377011	1.44399	0.0459012	11.1671	3.02966
02D03	03C03	C03	Metolazone	186.078	20.0973	56.6667	14.2782	39.376	6.13739	0.372721	1.26049	0.0235291	14.9276	2.39159
02C05	03B05	B05	Famotidine	191.533	10.5319	70.1667	26.1336	46.3222	3.11675	0.370787	1.17779	0.0332473	17.5846	1.99843
02C07	03B07	B07	Nicorandil	201.136	19.4076	42.8333	15.4973	48.4472	7.97033	0.369035	1.10284	0.0319052	18.4801	4.43658
	03G11	G11	Nothing	181.385	20.9403	40.6667	16.2809	41.6713	7.0647	0.368316	1.07209	0.0217385	15.8674	3.30338
02E03	03D03	D03	Amfepramone hydrochloride	189.676	12.819	57	21.7532	42.409	7.00689	0.364425	0.905648	0.0167476	16.2823	2.59109
02G11	03F11	F11	Dihydroergotamine tartrate	194.189	27.3421	54	30.3183	42.4699	7.69184	0.358602	0.656584	0.0340263	15.6578	3.2965
02C02	03B02	B02	R(-) Apomorphine hydrochloride hemihydrate	203.563	16.9334	44.3333	19.6537	31.6237	8.55997	0.358323	0.644664	0.0394565	12.7065	3.74396
02C10	03B10	B10	Dizocilpine maleate	180.259	21.9254	58	25.8844	41.6437	5.3671	0.357166	0.595166	0.0505016	15.3203	3.2644
02D04	03C04	C04	Ciprofloxacin hydrochloride	174.642	19.2847	86.3333	38.417	38.5791	5.99507	0.356383	0.561705	0.0419351	14.1807	3.27773
02D06	03C06	C06	Haloperidol	195.929	32.5132	56.1667	38.9944	42.4726	10.1998	0.355375	0.518572	0.0320702	15.7787	5.47049
02G03	03F03	F03	Dipyridamole	199.932	13.5966	44.8333	20.4296	37.6714	7.52689	0.353984	0.459082	0.0313517	14.1283	3.1126
02C09	03B09	B09	Nomifensine maleate	185.765	19.4891	66.1667	25.1031	44.3781	4.28519	0.351581	0.35628	0.0227709	15.8288	2.22959
	03G04	G04	DMSO	198.89	31.3563	60.6667	48.8249	47.9008	7.16629	0.350826	0.324025	0.0144997	17.2389	2.98476
02C03	03B03	B03	Amoxapine	191.497	14.0045	56.3333	26.7781	35.2114	8.4949	0.348118	0.208195	0.0298144	12.9392	3.18823
02F10	03E10	E10	Cefotaxime sodium salt	200.008	18.1129	49.1667	22.2389	42.1122	7.07256	0.345258	0.0858341	0.021786	14.3757	2.70676
02D02	03C02	C02	Naloxone hydrochloride	192.113	22.2296	64.3333	28.9943	32.5609	5.40653	0.345147	0.0810904	0.024663	12.37	2.21914
02G07	03F07	F07	Tamoxifen citrate	198.691	29.0279	57.5	42.0416	38.3195	7.14496	0.343251	1.38474e-05	0.0354193	13.7873	3.76887
02C11	03B11	B11	Oxandrolone	184.521	23.6619	64	14.9533	39.2193	6.3844	0.34325	-1.38474e-05	0.0355498	13.7964	2.9942
02C04	03B04	B04	Cyproheptadine hydrochloride	194.854	23.7018	66.5	39.4094	34.0622	9.02	0.342162	-0.046563	0.0343806	12.9808	4.27002
02F11	03E11	E11	Tetracycline hydrochloride	188.796	24.9497	60.3333	36.4619	42.4439	6.32243	0.34132	-0.0825894	0.0259244	14.8301	3.03794
02D05	03C05	C05	Ampicillin trihydrate	182.964	24.991	78	45.7908	39.85	9.95534	0.340986	-0.0968814	0.0353041	14.1595	4.2005
02F05	03E05	E05	Diltiazem hydrochloride	173.47	13.5924	64	41.4198	39.2031	3.56426	0.339475	-0.161519	0.0289118	13.944	1.9133
02D07	03C07	C07	Naltrexone hydrochloride dihydrate	198.131	21.1149	47.8333	30.8766	44.616	6.63969	0.339424	-0.163691	0.030901	15.6244	3.13609
02E02	03D02	D02	Bromocryptine mesylate	191.689	21.0714	43.6667	18.7047	24.6537	3.00025	0.337476	-0.246999	0.0182339	9.49455	1.41223
02E05	03D05	D05	Tioconazole	186.955	20.8657	83	37.0945	41.3123	3.97362	0.337297	-0.254652	0.0202721	14.2802	1.99187
02E04	03D04	D04	Dehydrocholic acid	193.521	23.6169	53	21.3635	37.9143	10.9595	0.337055	-0.265022	0.0345617	13.7839	3.9198
02D09	03C09	C09	Nalbuphine hydrochloride	180.37	25.7047	88.3333	44.5092	41.769	5.27524	0.335378	-0.336731	0.0156405	14.2778	2.24354
02D10	03C10	C10	Picotamide monohydrate	186.248	15.1996	73.5	27.6315	36.549	6.76845	0.335014	-0.352311	0.0306251	12.5566	2.53697
	03G02	G02	Nothing	156.637	32.8687	83.8333	32.09	32.0903	9.80801	0.334203	-0.386991	0.0398529	11.8102	4.98526
02E10	03D10	D10	Pirenzepine dihydrochloride	198.31	16.6626	54.8333	34.0436	43.5071	6.65847	0.332371	-0.46534	0.0284727	14.9635	2.90349
02D08	03C08	C08	Chlorpheniramine maleate	184.877	24.1552	57.8333	31.9087	41.2984	4.85643	0.329488	-0.588672	0.0306952	14.0408	2.62125
02C08	03B08	B08	Pioglitazone	193.232	27.135	72	40.1348	41.1441	7.09782	0.32892	-0.612963	0.0242641	13.8751	3.1084
02G06	03F06	F06	Chlortetracycline hydrochloride	178.048	20.5483	67	28.6775	40.0033	7.97741	0.327666	-0.666585	0.0454797	13.6134	4.33746
02F03	03E03	E03	Loxapine succinate	192.012	23.0187	48.3333	22.0242	35.9155	5.1805	0.327122	-0.689842	0.0296581	12.5632	2.37876
	03G08	G08	DMSO	195.583	22.3846	58.1667	33.1024	44.7881	8.71422	0.326635	-0.7107	0.0522741	15.2259	4.91662
02E08	03D08	D08	Isoconazole	170.595	24.3354	91.6667	32.1849	37.4055	4.99811	0.325514	-0.758627	0.0138502	12.5005	2.08594
02F08	03E08	E08	Clindamycin hydrochloride	180.547	25.4068	80.5	35.6244	40.8687	4.64491	0.325278	-0.76873	0.0274748	13.8704	2.69875
02G02	03F02	F02	Verapamil hydrochloride	185.522	33.1763	59.8333	38.9637	34.2534	11.9318	0.321397	-0.934737	0.0617139	12.4838	5.21847
	03G03	G03	DMSO	186.874	45.6243	60.6667	30.4609	42.7822	14.4028	0.31743	-1.1044	0.0459052	14.6392	5.66027
02G08	03F08	F08	Nicergoline	172.363	20.9641	82.5	38.8059	34.8517	4.12201	0.316488	-1.14468	0.0278529	11.1431	2.01769
02E09	03D09	D09	Spironolactone	199.219	9.97368	51.6667	10.3473	38.042	6.71198	0.311664	-1.35105	0.0281273	12.3348	3.08642
02D11	03C11	C11	Triamcinolone	178.416	38.5187	74.6667	49.0659	37.4334	6.10071	0.305208	-1.62718	0.0333694	11.9703	2.8376
02F02	03E02	E02	Glipizide	185.855	5.91498	62.1667	20.41	32.5243	3.67832	0.304124	-1.67354	0.0115044	10.7436	1.51869
	03G07	G07	DMSO	174.001	31.5395	82	40.9145	34.5529	7.94788	0.304084	-1.67526	0.0396954	11.1439	3.5213
02E11	03D11	D11	Dexamethasone acetate	159.482	17.5526	72.6667	27.6019	33.7416	7.96572	0.30329	-1.70919	0.0179343	10.8466	2.70752
02G09	03F09	F09	Canrenoic acid potassium salt	188.189	18.073	64.5	30.8982	37.206	5.26185	0.301332	-1.79294	0.0335822	11.7886	2.8539
PLATE #4
Library Plate	Screen Plate	Well Name	Chemical name	Average	Std.dev.	Average	Std.dev.	Average	Std.dev.	Average	robust -ctrl (samples ÷ controls)	Std.dev.	Average	Std.dev.
	04G09	G09	Ebastine 5uM	171.189	13.5021	30.2222	21.9589	41.6291	5.40867	0.380842	7.22339	0.0226458	16.1251	1.73392
	04G10	G10	Lapatinib 5uM	164.216	12.1642	29.4444	13.8664	46.75	7.47807	0.331457	4.9369	0.0163796	15.547	2.37391
	04G07	G07	Siramesine 10uM	158.501	8.76186	23.1111	7.40683	41.5226	5.17721	0.31962	4.38882	0.0203882	13.5844	1.66627
	04G04	G04	Lapatinib 5uM	169.792	20.4607	34	19.2678	49.8081	4.29257	0.312662	4.06667	0.0270453	16.0198	1.8653
	04G08	G08	Niclosamide 1uM	160.931	20.9054	19.3333	10.3923	36.3265	6.48411	0.269254	2.05691	0.0314337	10.3665	2.38248
	04G06	G06	Siramesine 1uM	173.234	11.1187	32.8889	5.39547	59.6731	6.4255	0.265749	1.89464	0.0248229	16.0451	2.40969
02H07	04B07	B07	Ivermectin	180.816	11.1365	34.3333	14.8408	68.1934	7.24045	0.263876	1.80793	0.0162542	18.2372	2.53497
03A07	04C07	C07	Mafenide hydrochloride	172.012	11.2536	39.5556	11.2596	60.4241	3.48588	0.250508	1.189	0.0136103	15.368	1.22705
03C07	04E07	E07	Cloxacillin sodium salt	170.428	14.8071	35.3333	16.6358	59.7544	7.41342	0.249338	1.13481	0.0186611	15.2799	2.31277
02H10	04B10	B10	Dihydrostreptomycin sulfate	173.624	16.1699	36	15.2151	59.1705	5.95881	0.245823	0.972082	0.0194417	14.9964	2.47363
03D07	04F07	F07	Pentoxifylline	165	15.7583	35.4444	11.4139	59.0962	9.71543	0.24519	0.942743	0.0194659	14.8107	3.07578
03C10	04E10	E10	Aminopurine, 6-benzyl	175.399	16.0108	37.2222	24.4682	59.7994	9.31774	0.245017	0.934743	0.0154767	14.9295	3.01365
03D08	04F08	F08	Metaraminol bitartrate	171.025	15.1679	43.1111	14.1372	59.5014	7.10563	0.244127	0.893523	0.0182093	14.7241	2.43712
02H06	04B06	B06	Paclitaxel	175.05	16.2792	18.7778	7.4796	44.6267	7.48778	0.243922	0.884053	0.0308091	11.664	2.43174
03D06	04F06	F06	Hydrastinine hydrochloride	173.769	11.8269	44	19.564	58.7104	4.88271	0.242412	0.814128	0.0104981	14.4729	1.12272
02H08	04B08	B08	Gallamine triethiodide	172.881	18.0377	32.6667	13.4722	57.5311	9.62145	0.238784	0.646179	0.0144791	13.9654	2.60812
03B04	04D04	D04	Tranylcypromine hydrochloride	172.198	20.4473	37.4444	10.0761	54.1381	5.70701	0.236079	0.520905	0.0162497	13.4556	1.71075
03A08	04C08	C08	Riluzole hydrochloride	174.396	13.7945	39.7778	20.8493	54.1585	5.53432	0.235815	0.508676	0.0132859	12.9253	1.18512
03C09	04E09	E09	Pentolinium bitartrate	173.233	11.3527	39.7778	11.189	57.4808	6.09895	0.234161	0.432132	0.0126193	13.5656	1.32654
03A10	04C10	C10	Hydralazine hydrochloride	169.97	15.6614	28.4444	18.7557	54.399	6.79375	0.232765	0.367505	0.00968603	12.8247	1.94162
03B07	04D07	D07	Iproniazide phosphate	163.948	10.8873	42.1111	13.2235	56.4907	3.22572	0.232261	0.344168	0.0174282	13.3023	1.17663
02H05	04B05	B05	Josamycin	165.777	17.1991	43.8889	18.347	53.487	9.35054	0.230163	0.247027	0.0169848	12.5559	2.97188
03A06	04C06	C06	Ethosuximide	176.459	10.5215	49.5556	11.2596	55.1736	6.41291	0.229488	0.215752	0.0176592	13.0906	2.06057
03A05	04C05	C05	Ornidazole	184.919	11.0085	48.3333	27.4955	54.4138	5.90462	0.229291	0.206655	0.0158197	13.1524	1.498
03D09	04F09	F09	Salbutamol	181.084	7.30499	32.8889	11.1181	57.5	3.73718	0.228492	0.169627	0.0109315	13.4546	1.12711
03D05	04F05	F05	Nimesulide	176.784	10.4676	45.6667	19.6787	59.0413	7.22928	0.228074	0.150299	0.0140138	13.8047	2.20945
03C08	04E08	E08	Catharanthine	168.96	15.0474	46.7778	5.80469	56.2642	8.12256	0.227536	0.125366	0.0116369	12.9584	2.52065
03B08	04D08	D08	Sulfamethoxazole	172.759	12.3439	34.2222	17.2538	53.0269	7.94908	0.227309	0.114865	0.0141653	12.2892	2.16406
03D11	04F11	F11	Camptothecine (S,+)	157.158	24.9265	12.4444	4.15665	44.5897	8.96122	0.226459	0.0755227	0.0254193	10.4848	2.90757
03C06	04E06	E06	Aztreonam	172.98	7.27223	44.8889	6.19363	56.749	7.60944	0.226238	0.0653029	0.0198466	13.2313	2.67281
03B09	04D09	D09	Mephenesin	174.523	15.6428	40.7778	14.4549	49.5535	3.70611	0.225533	0.0326612	0.0136347	11.4931	1.17852
03D10	04F10	F10	Prilocaine hydrochloride	182.638	15.3626	32.6667	18.3576	53.185	11.545	0.224122	-0.0326612	0.0177345	12.3564	3.29661
03B06	04D06	D06	Aceclofenac	173.145	13.7011	51.4444	17.565	55.2212	11.4888	0.222443	-0.110437	0.0156868	12.634	3.03602
03C04	04E04	E04	Pargyline hydrochloride	171.63	10.1309	54.2222	18.613	51.2411	9.59708	0.222283	-0.11784	0.0196768	12.3524	2.19299
03B11	04D11	D11	Flutamide	171.977	6.13832	35.1111	18.6242	55.5421	6.34703	0.222164	-0.123348	0.0220325	12.6537	1.99995
	04G11	G11	DMSO	171.193	9.83389	32.8889	13.1286	55.9755	5.45965	0.220842	-0.184538	0.00885359	12.6978	1.69048
03B10	04D10	D10	Phenformin hydrochloride	166.347	10.9445	43.3333	16.0702	54.1459	5.75686	0.220729	-0.189788	0.0167238	12.061	1.29553
03C05	04E05	E05	Methocarbamol	169.782	9.48285	53	15.7401	53.1814	7.22331	0.219606	-0.241761	0.0123461	12.008	1.93485
03A11	04C11	C11	Phenelzine sulfate	174.232	7.91263	33.1111	8.02254	54.6825	6.6155	0.217868	-0.322225	0.0137808	12.04	1.78201
03C11	04E11	E11	Tolbutamide	168.401	9.86737	34.1111	10.7406	54.1796	7.15781	0.217793	-0.325702	0.017013	12.0177	2.19335
03A09	04C09	C09	Nitrofurantoin	182.079	15.8779	30.4444	12.6403	45.9506	4.90142	0.215326	-0.439938	0.0308348	9.85051	1.52896
02H09	04B09	B09	Neomycin sulfate	184.848	16.6909	39.1111	21.2217	46.0869	3.81378	0.209693	-0.700763	0.00654719	9.79878	0.868032
02H11	04B11	B11	Gentamicine sulfate	168.966	15.5461	42.6667	12.1347	47.0102	5.37481	0.208812	-0.741524	0.0170922	10.287	1.5191
03D03	04F03	F03	Thalidomide	174.612	6.94809	46	10.8858	40.7212	6.31404	0.205964	-0.873401	0.0270003	9.73074	1.84449
03D04	04F04	F04	Oxolinic acid	169.467	19.8496	43.1111	10.9823	47.4973	6.24425	0.204137	-0.95798	0.0147774	10.3181	1.49834
	04G05	G05	Lapatinib 50uM	187.422	9.67705	1.33333	1.93649	19.8	12.0913	0.203797	-0.973724	0.052827	5.21876	3.12827
03A04	04C04	C04	Chlorzoxazone	175.909	10.1057	46.4444	12.8949	48.7267	8.83598	0.203772	-0.974865	0.0189225	10.6808	1.9525
	04G03	G03	DMSO	174.617	10.2569	37.2222	10.8487	45.6768	6.25765	0.201486	-1.0807	0.0196567	10.1733	1.47562
03B05	04D05	D05	Alverine citrate salt	167.941	17.0728	38.6667	15.4029	43.1641	10.1059	0.201348	-1.08709	0.0204101	9.29528	2.59064
03B03	04D03	D03	Etofylline	172.191	6.08943	43.7778	15.778	44.0891	5.58678	0.197405	-1.26969	0.0136615	9.77965	1.21634
02H04	04B04	B04	Didanosine	181.094	10.0408	45.6667	22.0624	39.929	9.97501	0.190855	-1.57294	0.0193059	8.73852	2.26775
03A03	04C03	C03	Pentylenetetrazole	172.817	15.1139	48	21.4534	41.0876	6.88099	0.188132	-1.699	0.01914	8.91815	1.76777
03C03	04E03	E03	Levamisole hydrochloride	172.834	8.17044	47.1111	11.6559	36.5447	12.0589	0.182763	-1.94759	0.0216801	7.80702	2.773
02H03	04B03	B03	Chloroxine	171.491	12.5091	43.6667	16.7407	30.0625	7.56434	0.177793	-2.17772	0.0139058	6.31205	1.33269
	04G02	G02	Nothing	176.83	8.1473	46.4444	12.9818	30.5574	8.95286	0.177297	-2.20069	0.0140574	6.5485	1.84638
03D02	04F02	F02	Midodrine hydrochloride	172.275	7.76698	41.3333	11.3578	27.732	9.07475	0.167179	-2.66912	0.0151514	5.85719	1.81662
03C02	04E02	E02	Ampyrone	173.412	12.3383	42.1111	18.347	22.2136	14.1451	0.158572	-3.06763	0.032592	4.81614	3.39035
03A02	04C02	C02	Isoniazid	177.358	13.4718	39.4444	9.55394	18.5611	10.8169	0.150014	-3.46385	0.0208666	4.36726	2.23885
03B02	04D02	D02	Tranexamic acid	172.173	16.5681	34.7778	7.20725	18.352	11.1657	0.141598	-3.8535	0.0279577	4.20384	2.40109
02H02	04B02	B02	Erythromycin	164.948	20.1698	40.3333	18.6682	16.4888	8.03811	0.137799	-4.02941	0.0198529	3.29799	1.60277
PLATE #5
Library Plate	Screen Plate	Well Name	Chemical name	Average	Std.dev.	Average	Std.dev.	Average	Std.dev.	Average	robust -ctrl (samples ÷ controls)	Std.dev.	Average	Std.dev.
	05G06	G06	Lapatinib 5uM	225.47	20.2828	22.1667	10.3425	43.6676	5.66538	0.535223	7.87186	0.0559262	23.7728	4.77752
	05G05	G05	Lapatinib 5uM	220.088	40.7062	24.5	19.3158	36.6809	8.21843	0.523192	7.30802	0.0623189	19.2308	5.10122
	05G09	G09	Lapatinib 5uM	201.117	21.6156	57.5	48.128	36.9923	4.12668	0.506741	6.53698	0.0545419	19.3065	3.61401
	05G10	G10	Lapatinib 5uM	191.425	25.1456	42.5	42.4488	34.7882	10.2443	0.477128	5.14906	0.0808486	17.8943	7.06112
03E11	05B11	B11	Fenbendazole	191.32	18.0582	37.8333	17.2559	35.8603	9.73703	0.439186	3.37078	0.0404457	16.94	5.33646
03E09	05B09	B09	Trimethoprim	206.807	24.1638	41.5	43.8942	45.7593	5.2317	0.438604	3.34348	0.0588498	20.3014	3.96886
03F07	05C07	C07	Tiapride hydrochloride	234.109	47.8366	24.1667	23.413	46.0763	6.07169	0.421006	2.51871	0.0460663	21.0723	3.89603
03G06	05D06	D06	Nifenazone	213.684	23.3769	25.1667	19.9942	43.1151	5.53175	0.412642	2.12673	0.032406	18.663	2.9831
03G07	05D07	D07	Griseofulvin	232.523	25.1667	23.6667	10.9484	44.8593	2.62375	0.406707	1.84854	0.0241316	18.5278	1.59389
	05G11	G11	Nothing	212.635	19.0959	45.1667	32.8476	45.95	6.8359	0.403544	1.7003	0.0481296	18.9514	4.21966
04A06	05F06	F06	Dropropizine (R,S)	206.235	24.7746	47.3333	28.6263	44.0964	4.32765	0.400311	1.54875	0.0245891	17.7412	2.08743
04A10	05F10	F10	Bupropion hydrochloride	209.534	21.736	54.5	26.2202	44.2683	3.82024	0.399198	1.49662	0.0248579	17.9685	1.78731
04A11	05F11	F11	Alprenolol hydrochloride	220.162	17.6953	37.6667	13.0179	43.6502	3.80219	0.397706	1.42667	0.016877	17.8208	1.46799
03H07	05E07	E07	Dilazep dihydrochloride	221.942	22.7164	38.6667	27.9762	41.3976	5.90372	0.393907	1.24862	0.0508225	16.6313	3.86281
03G11	05D11	D11	Phentolamine hydrochloride	219.753	27.3406	49.3333	29.6491	44.8205	6.11407	0.393361	1.22304	0.0189743	18.3326	2.68434
03H11	05E11	E11	Proglumide	214.735	41.2474	44.1667	25.0872	43.075	3.55064	0.391277	1.12538	0.0219921	17.6124	1.78083
03F08	05C08	C08	Mebendazole	221.437	14.0074	35.1667	27.7086	41.144	7.04361	0.387865	0.965453	0.0359503	16.0728	2.64384
03G02	05D02	D02	Norfloxacin	214.441	20.889	42.8333	20.7115	45.5531	7.90031	0.383294	0.751234	0.0383927	17.9269	3.78438
04A05	05F05	F05	Glutethimide, para-amino	206.753	23.4658	45	27.3788	42.6074	6.93723	0.380739	0.631466	0.020867	16.3916	3.07384
04A09	05F09	F09	Clonidine hydrochloride	208.939	26.1405	48.6667	26.1432	45.0579	9.20159	0.378186	0.511796	0.0292291	17.6175	4.64004
04A07	05F07	F07	Pinacidil	211.658	22.2034	39.3333	36.5659	43.2763	6.54055	0.376925	0.452714	0.0453816	17.0237	4.1172
03F10	05C10	C10	Ketoprofen	214.409	24.286	42.8333	22.4715	38.2402	3.91533	0.375084	0.366418	0.0330993	14.6164	2.28004
03H02	05E02	E02	Etodolac	207.989	27.0878	43.6667	17.6257	44.2571	8.97856	0.375003	0.36262	0.0164875	17.2383	2.95708
04A02	05F02	F02	Mexiletine hydrochloride	203.734	28.0183	44	30	41.5118	2.61404	0.374508	0.339413	0.0274441	16.5619	1.60049
	05G07	G07	DMSO	199.516	18.2265	50.8333	27.1324	41.1567	2.82182	0.372649	0.252314	0.0309009	15.5924	2.04565
03E06	05B06	B06	Tolfenamic acid	234.192	37.5246	26.3333	20.7332	45.9894	10.146	0.372151	0.22896	0.0282659	17.2422	3.89603
03E07	05B07	B07	Meclofenamic acid sodium salt monohydrate	210.542	31.028	37.1667	24.742	42.4764	4.37778	0.371117	0.180518	0.0177472	16.4725	2.20602
03F06	05C06	C06	Mefexamide hydrochloride	219.681	29.3058	40	21.0143	46.9775	6.51303	0.370563	0.15452	0.0423545	18.0126	4.01923
03G09	05D09	D09	Tropicamide	205.091	11.7234	40.5	18.3929	38.3888	2.8862	0.370409	0.147339	0.0309126	14.5788	1.95237
03E05	05B05	B05	Flumequine	235.562	27.9309	28.8333	16.7621	44.2251	9.10098	0.369271	0.0939672	0.0747058	17.7157	6.83978
	05G02	G02	Nothing	196.146	15.0602	53.5	12.227	38.037	6.35399	0.368651	0.0649411	0.0241441	14.5576	3.13768
03E10	05B10	B10	Metoclopramide monohydrochloride	210.135	30.2108	36.5	23.3559	38.3019	7.23899	0.368604	0.0627312	0.040579	14.4522	3.98386
03E03	05B03	B03	Tiratricol, 3,3',5-triiodothyroacetic acid	219.001	26.8305	47.5	44.5455	37.644	7.9584	0.365927	-0.0627312	0.0231556	14.5015	3.47204
03F09	05C09	C09	Fenbufen	210.092	18.0828	51	33.1662	39.9431	5.44026	0.365584	-0.0788305	0.0228606	14.7924	2.55199
03E04	05B04	B04	Flufenamic acid	205.084	26.8052	38.5	11.3974	39.9711	7.41743	0.364158	-0.145646	0.0350229	15.3104	3.91107
03F05	05C05	C05	Gemfibrozil	211.431	13.5174	36.6667	23.4151	40.3647	4.33758	0.363723	-0.166022	0.0248298	14.5915	1.635
03G08	05D08	D08	Clemizole hydrochloride	197.438	25.9855	48.5	29.7977	38.6895	4.85345	0.362985	-0.200615	0.0205632	14.552	2.33313
03H05	05E05	E05	Chlorphensin carbamate	208.804	13.2289	37.3333	21.9059	43.0883	8.07904	0.361478	-0.271279	0.0180874	15.9497	3.65441
03F02	05C02	C02	Piroxicam	190.084	21.6084	69	45.1619	34.8869	9.72905	0.359585	-0.360003	0.0225477	13.6269	3.16866
03F11	05C11	C11	Indapamide	208.945	11.3199	46.1667	20.605	34.0814	4.28994	0.358434	-0.413916	0.0248269	13.2261	2.11557
03H10	05E10	E10	Orphenadrine hydrochloride	216.112	24.475	23	4.93964	37.4249	5.8928	0.35753	-0.456294	0.0329287	14.2934	2.79491
03H06	05E06	E06	Metampicillin sodium salt	195.4	18.7582	60.8333	44.544	36.5672	3.40692	0.355604	-0.546546	0.0169871	13.7009	1.42776
03G10	05D10	D10	Nefopam hydrochloride	198.118	20.4575	63.8333	32.7989	41.7351	4.97851	0.353154	-0.661398	0.0329354	15.1561	2.73558
03F03	05C03	C03	Pyrantel tartrate	209.909	29.7695	61.3333	52.0103	39.7934	14.2067	0.349394	-0.837612	0.0559315	15.0378	7.35089
03G05	05D05	D05	Oxymetazoline hydrochloride	201.148	13.2079	59.8333	15.5874	39.7836	4.12908	0.347831	-0.910869	0.0280275	14.186	2.42452
04A08	05F08	F08	Albendazole	188.214	9.16472	40.5	16.2696	33.0016	3.29337	0.347318	-0.934907	0.0165396	12.2074	1.35736
03H09	05E09	E09	Lomefloxacin hydrochloride	193.323	14.5028	72.3333	25.2402	36.4226	6.43353	0.345698	-1.01083	0.0148325	13.3865	2.36564
04A03	05F03	F03	Flavoxate hydrochloride	226.002	18.5654	34.6667	17.7276	32.3288	11.4785	0.341113	-1.22572	0.0692003	12.1909	5.64723
03F04	05C04	C04	Fenspiride hydrochloride	211.832	24.4476	45.1667	16.9519	37.2091	3.60517	0.340407	-1.25881	0.0351319	13.1987	2.34734
03G04	05D04	D04	Xylometazoline hydrochloride	222.583	36.2468	41.3333	33.7026	40.6589	7.12654	0.337007	-1.41818	0.0440873	15.0388	3.44501
03E02	05B02	B02	Ranitidine hydrochloride	218.53	27.323	40.6667	24.2872	27.5646	6.90692	0.335532	-1.48729	0.0428461	11.3565	3.24342
03H04	05E04	E04	Hyoscyamine (L)	200.648	18.7255	45.1667	25.3094	34.709	5.14001	0.332709	-1.61963	0.0751189	12.0281	3.70825
04A04	05F04	F04	Bufexamac	207.917	12.9008	49.3333	19.4594	42.2427	8.25077	0.332059	-1.65008	0.030465	14.63	3.22642
03E08	05B08	B08	Tibolone	209.582	14.9894	47	13.6821	31.999	8.8948	0.331385	-1.68165	0.0178831	11.9896	2.3873
	05G03	G03	DMSO	208.676	21.9287	52.3333	26.7333	35.4664	6.09021	0.330538	-1.72138	0.0361925	12.4737	3.36166
03G03	05D03	D03	Antimycin A	233.461	22.6612	36.8333	23.7016	34.2596	7.60564	0.328514	-1.81623	0.0233937	12.4705	2.21094
	05G08	G08	DMSO	212.515	18.009	37.5	19.3261	34.7313	5.70111	0.324423	-2.00799	0.0617496	11.9813	3.59929
	05G04	G04	DMSO	214.355	22.9193	38.8333	16.558	33.8617	7.33102	0.324085	-2.02381	0.0520766	11.7393	3.64638
03H08	05E08	E08	Ofloxacin	233.984	18.1574	38.1667	25.0792	32.5176	2.95909	0.322707	-2.08837	0.0107342	11.5469	1.22639
03H03	05E03	E03	Scopolamin-N-oxide hydrobromide	222.212	26.9951	43.3333	25.0013	35.4436	6.8838	0.320965	-2.17004	0.0374476	11.8099	2.48748
PLATE #6
Library Plate	Screen Plate	Well Name	Chemical name	Average	Std.dev.	Average	Std.dev.	Average	Std.dev.	Average	robust -ctrl (samples ÷ controls)	Std.dev.	Average	Std.dev.
	06G06	G06	Lapatinib 50uM	187.089	20.1842	60.1667	37.2635	30.6123	4.56223	0.60674	10.3996	0.0421574	18.8752	3.19944
	06G10	G10	Lapatinib 50uM	185.618	17.2468	70.5	26.2888	34.267	4.5408	0.57842	9.14185	0.0394137	20.1338	3.61861
	06G09	G09	Lapatinib 50uM	186.507	21.7094	68.3333	48.1982	30.1419	2.92022	0.573792	8.93632	0.0670611	17.3963	2.84502
	06G05	G05	Lapatinib 50uM	156.597	13.5247	102.833	46.4948	26.9289	4.67113	0.567333	8.64943	0.0240325	15.6893	2.90644
04E04	06E04	E04	Homochlorcyclizine dihydrochloride	203.336	14.5253	41.3333	18.8962	33.6086	3.42544	0.47938	4.74319	0.0307381	16.1311	2.14519
04B05	06B05	B05	Nortriptyline hydrochloride	205.044	18.2573	57.6667	37.628	31.9916	3.8781	0.471383	4.38805	0.0368255	15.3001	2.54919
04E07	06E07	E07	Perhexiline maleate	205.294	16.765	51.6667	26.9196	36.5698	4.23545	0.448241	3.36025	0.0613541	16.6892	2.894
04C11	06C11	C11	Fendiline hydrochloride	182.812	22.5514	78	50.9588	35.3085	5.2285	0.422249	2.20588	0.0441305	15.1523	3.57624
	06G02	G02	Nothing	193.896	20.1357	64.3333	23.3552	37.9638	4.77091	0.419154	2.06843	0.0351195	16.3518	2.83854
04F05	06F05	F05	Pimethixene maleate	207.064	27.3968	52.5	39.5462	37.1122	2.53787	0.416914	1.96894	0.0570923	16.0579	2.82979
04B03	06B03	B03	Diphenidol hydrochloride	176.823	26.348	66.8333	87.7187	37.5341	5.49141	0.405862	1.47807	0.0198909	15.5003	2.06645
04C03	06C03	C03	Triprolidine hydrochloride	183.344	24.7388	74.3333	35.2004	40.325	5.79334	0.403419	1.3696	0.0269865	16.5363	3.04863
04B02	06B02	B02	Chlorothiazide	181.815	16.8924	83.5	19.6647	39.1564	9.55603	0.399944	1.21526	0.0486424	16.3614	5.44193
04C10	06C10	C10	Clomipramine hydrochloride	185.955	20.541	87.8333	45.0085	41.1315	5.43071	0.397715	1.11627	0.0270312	16.7126	2.64462
04F02	06F02	F02	Dantrolene sodium salt	177.217	25.0233	80.5	60.2022	39.3747	10.0086	0.394825	0.987878	0.027784	15.9061	4.77038
04D02	06D02	D02	Vincamine	183.257	24.0636	79.1667	39.6405	35.0569	7.7188	0.389677	0.759267	0.0233838	13.8729	3.44847
04C04	06C04	C04	Doxepin hydrochloride	198.833	21.8096	60.6667	47.4581	37.6045	3.54877	0.387375	0.657001	0.0250501	15.1011	2.14396
04E06	06E06	E06	Chenodiol	202.063	27.6471	50.1667	28.3296	41.3715	4.78677	0.385765	0.585495	0.0310468	16.4282	2.98409
04C05	06C05	C05	Dyclonine hydrochloride	184.327	24.0648	73	35.0828	37.4273	3.84676	0.385665	0.581055	0.0258517	14.7668	2.44532
04C02	06C02	C02	Ethisterone	188.884	18.0274	58.8333	11.7884	34.6245	8.18567	0.384808	0.543011	0.0344524	14.0441	3.57388
04F03	06F03	F03	Trazodone hydrochloride	175.878	11.9252	58.1667	16.881	36.8924	4.38988	0.383857	0.500779	0.0153698	14.5034	1.92243
04C06	06C06	C06	Dimenhydrinate	187.991	18.0443	70.5	23.8055	37.0497	7.12628	0.383224	0.472644	0.0278247	14.7382	3.30271
04F04	06F04	F04	Glafenine hydrochloride	188.596	14.3856	59.1667	24.0534	41.7083	5.11209	0.38147	0.394767	0.0176688	16.2761	2.42014
04E05	06E05	E05	Diethylcarbamazine citrate	192.149	21.9547	66.8333	33.2591	37.2727	5.62184	0.378926	0.281765	0.0292778	14.5821	3.01986
04E11	06E11	E11	Sulfinpyrazone	183.557	17.1089	80.1667	38.7991	35.6022	7.58316	0.378655	0.26975	0.0232813	13.9731	3.40265
04B11	06B11	B11	Praziquantel	187.066	17.4843	80.1667	41.6193	40.4952	2.55473	0.378021	0.24158	0.015307	15.2596	1.47198
04D11	06D11	D11	Quinidine hydrochloride monohydrate	189.056	3.40858	62	30.1131	37.3668	5.47044	0.374961	0.1057	0.0215489	14.3002	2.6296
04F06	06F06	F06	Pergolide mesylate	182.327	18.7911	77.6667	38.8467	34.1596	6.00414	0.374924	0.104053	0.0212804	12.9703	2.22603
04D03	06D03	D03	Indomethacin	180.565	17.2962	70.6667	51.601	38.7664	4.05653	0.374788	0.0980089	0.0126882	14.6283	1.38597
04B06	06B06	B06	Niflumic acid	184.106	20.7454	54.6667	34.2384	33.1927	5.64709	0.373945	0.0605652	0.0520933	12.3249	2.72154
04D06	06D06	D06	Fenofibrate	183.226	12.6262	76.5	25.8824	36.3592	4.22272	0.371218	-0.0605652	0.0183949	13.8257	2.16298
	06G03	G03	DMSO	180.738	17.4203	69.1667	30.5249	36.2466	2.60183	0.369367	-0.142777	0.0246602	13.6679	1.57504
04F07	06F07	F07	Acemetacin	195.433	13.6179	69.5	26.1438	36.1368	5.25334	0.368259	-0.19197	0.0273447	13.7612	2.63715
04E02	06E02	E02	Fludrocortisone acetate	181.577	24.1683	83.3333	53.7947	33.5582	4.1386	0.367546	-0.223638	0.0165867	12.6638	1.70594
	06G11	G11	Nothing	189.999	15.1065	72.5	29.7775	36.7655	4.2616	0.367377	-0.231137	0.019053	13.9961	2.27621
04E03	06E03	E03	Fenoterol hydrobromide	185.198	20.1107	66.5	37.8774	36.9384	3.9324	0.366986	-0.248513	0.0172819	13.7452	1.22008
04D07	06D07	D07	Bumetanide	194.816	10.408	53.6667	32.2965	32.5763	5.50357	0.366183	-0.284182	0.0298094	12.8542	3.35102
04C09	06C09	C09	Vinpocetine	191.801	21.3977	49.1667	22.9558	37.3105	5.68627	0.365691	-0.306017	0.00725592	13.8167	2.27259
04C08	06C08	C08	Clotrimazole	200.315	18.4363	48.3333	27.3691	37.4144	4.53788	0.364851	-0.343333	0.0242884	13.7904	2.09287
04F11	06F11	F11	Diperodon hydrochloride	183.922	17.95	52.8333	25.6703	35.336	6.45366	0.364648	-0.35234	0.0391452	13.2276	3.17696
04F08	06F08	F08	Benzydamine hydrochloride	184.64	13.0479	69.6667	37.0657	36.0683	2.90729	0.363242	-0.414786	0.0232438	13.2867	1.8254
04F10	06F10	F10	Mifepristone	195.005	19.7077	60.6667	43.912	35.5672	3.24589	0.362834	-0.432924	0.0195184	13.1932	1.8463
	06G04	G04	DMSO	184.926	16.2134	74.1667	27.5203	33.5952	5.14413	0.361385	-0.497289	0.0397066	12.4959	2.98507
04B04	06B04	B04	Norethindrone	200.017	32.6483	40	22.7596	37.135	5.24031	0.358458	-0.627273	0.026807	13.5639	2.17825
04E08	06E08	E08	Oxybutynin chloride	192.009	15.8918	55.5	39.5715	33.4384	6.52385	0.356439	-0.716951	0.0220698	12.2404	2.929
04E10	06E10	E10	Pyrilamine maleate	188.577	18.4859	70.5	37.4313	34.6902	2.60455	0.354748	-0.792056	0.020735	12.703	1.40243
04F09	06F09	F09	Fipexide hydrochloride	189.413	30.3576	69.6667	48.3349	32.8316	3.20853	0.354291	-0.812328	0.0381789	11.3312	0.9425
	06G07	G07	DMSO	184.34	22.9132	64.5	21.4079	35.7683	7.51989	0.353525	-0.846333	0.050465	13.0947	3.97806
04B07	06B07	B07	Isotretinoin	203.481	32.1492	37.6667	23.7037	36.2208	8.32723	0.350113	-0.997881	0.0426827	13.0659	2.30534
04D05	06D05	D05	Prednisolone	182.593	7.90314	71.1667	15.8419	32.9381	5.91523	0.349695	-1.01646	0.0203953	11.9703	2.55218
04B09	06B09	B09	Antazoline hydrochloride	192.688	16.3452	47	26.1916	31.9549	5.55294	0.34942	-1.02867	0.00902193	11.4954	1.81148
04B10	06B10	B10	Ethacrynic acid	184.417	11.6094	66.5	35.0927	34.666	5.9095	0.347199	-1.12729	0.0287026	12.2307	2.82748
04B08	06B08	B08	Retinoic acid	186.832	18.7985	68.6667	18.6512	33.2348	6.17619	0.3471	-1.13169	0.0216745	11.8737	2.73685
04D04	06D04	D04	Cortisone	201.871	27.0429	59.6667	29.8842	32.8814	6.35286	0.345491	-1.20317	0.0207654	12.2868	2.35646
04C07	06C07	C07	Disopyramide	178.157	26.3588	64.5	35.0984	31.9964	7.38035	0.344679	-1.23923	0.0164721	11.3451	3.03876
04E09	06E09	E09	Spiperone	196.267	39.1394	70.8333	77.5149	39.9249	9.36931	0.342527	-1.3348	0.0204272	13.7419	3.23287
04D08	06D08	D08	Labetalol hydrochloride	188.352	18.8766	68	34.8941	32.4473	3.15843	0.340973	-1.40383	0.0154766	11.4405	1.32685
	06G08	G08	DMSO	179.652	18.4659	74.3333	36.1202	33.9461	4.98012	0.339693	-1.46065	0.0215526	11.7928	2.16806
04D09	06D09	D09	Cinnarizine	186.578	19.0591	55.5	27.1643	30.5337	5.37578	0.326731	-2.03635	0.0168447	10.3523	2.24316
04D10	06D10	D10	Methylprednisolone, 6-alpha	179.294	18.8027	62.1667	21.2548	29.6078	6.0977	0.311049	-2.73284	0.0249476	9.64172	2.54826
PLATE #7
Library Plate	Screen Plate	Well Name	Chemical name	Average	Std.dev.	Average	Std.dev.	Average	Std.dev.	Average	robust -ctrl (samples ÷ controls)	Std.dev.	Average	Std.dev.
04H09	07C09	C09	Quinacrine dihydrochloride dihydrate	234.322	6.51786	27.7778	8.72894	57.3934	7.69579	0.473053	8.00822	0.0438132	28.0798	4.14176
	07G09	G09	Ebastine 5uM	195.664	14.1591	37	10.9886	38.4759	5.32141	0.40677	5.30445	0.0326635	16.5244	2.86013
	07G04	G04	Lapatinib 5uM	187.496	18.9466	37.6667	14.5	43.4923	5.60091	0.377859	4.12514	0.027238	17.311	2.95726
	07G10	G10	Lapatinib 5uM	204.961	15.8997	36	14.0535	48.1713	5.6804	0.373259	3.9375	0.0243688	18.7754	2.65096
	07G06	G06	Siramesine 1uM	187.556	16.0951	33.6667	10.2225	77.7937	7.79223	0.361769	3.46882	0.0168523	28.2258	3.4023
04G07	07B07	B07	Clemastine fumarate	209.375	22.2317	33.8889	16.5109	64.06	14.5319	0.35496	3.19105	0.0297902	23.7045	6.55991
04H11	07C11	C11	Fluphenazine dihydrochloride	205.663	13.9146	33	9.70824	44.9377	8.44232	0.352405	3.08683	0.0418221	17.0843	4.66887
	07G08	G08	Niclosamide 1uM	197.099	21.4994	20.1111	5.62238	40.3755	5.75987	0.351721	3.05895	0.0259284	14.8121	3.06613
04H06	07C06	C06	Minocycline hydrochloride	191.77	13.0383	39.3333	13.9014	79.6149	9.98932	0.331056	2.216	0.0204426	26.4583	3.89404
04H04	07C04	C04	Trifluoperazine dihydrochloride	200.376	20.4475	45.1111	14.4952	51.286	10.6209	0.330568	2.19609	0.0309888	18.5276	4.38857
05B06	07E06	E06	Zaprinast	190.558	10.9424	38.1111	13.2518	80.1817	6.82603	0.314415	1.53721	0.0173515	25.5098	2.9003
05A06	07D06	D06	Ascorbic acid	183.287	10.7178	44.4444	20.3292	77.6017	7.93639	0.314082	1.52359	0.0174457	24.6911	3.52811
04G06	07B06	B06	Bupivacaine hydrochloride	177.354	11.3789	49.3333	22.9456	70.4378	9.43221	0.307812	1.26786	0.017587	22.2993	3.48957
04H07	07C07	C07	Glibenclamide	199.37	17.8723	42.5556	19.9694	65.5032	6.51302	0.304288	1.12409	0.0201248	20.5245	2.30477
	07G07	G07	Siramesine 10uM	199.315	17.2935	16.4444	8.09492	48.3491	10.1046	0.300723	0.978673	0.0235287	15.2142	3.19483
04H08	07C08	C08	Guanethidine sulfate	199.702	13.0201	42.4444	22.6115	67.5362	6.07211	0.299959	0.947518	0.0158524	20.6591	2.48056
05C04	07F04	F04	Desipramine hydrochloride	203.339	16.2246	36.8889	8.06915	57.3747	10.1011	0.299847	0.942949	0.0242985	18.1909	3.73879
04G08	07B08	B08	Oxytetracycline dihydrate	201.878	13.6738	34.8889	10.6354	64.354	5.22316	0.299121	0.913316	0.00744969	19.827	1.29876
05C08	07F08	F08	Thioguanosine	192.662	17.2504	35.2222	13.9443	51.5962	10.2403	0.298695	0.895939	0.01354	16.2696	3.41865
05C06	07F06	F06	Clenbuterol hydrochloride	178.864	8.04728	47.7778	9.66667	72.1148	6.62843	0.298183	0.875061	0.034263	22.0147	4.04145
05C07	07F07	F07	Maprotiline hydrochloride	207.598	17.355	40.1111	10.3976	64.7583	9.04287	0.29767	0.854159	0.0175814	19.9267	3.50048
04H10	07C10	C10	Clofilium tosylate	205.102	15.2767	45.6667	21.9659	65.0578	9.3614	0.295517	0.766322	0.0115858	19.9586	2.84224
05C09	07F09	F09	Chlorprothixene hydrochloride	211.7	19.8088	36	16.3325	60.4272	10.024	0.290029	0.542436	0.0185391	18.3282	3.98125
04G10	07B10	B10	Amodiaquin dihydrochloride dihydrate	204.151	18.4649	36.2222	14.3333	65.8625	8.69106	0.285123	0.342338	0.019322	19.4473	3.4441
05B04	07E04	E04	Zidovudine, AZT	194.902	15.393	46.3333	8.544	56.8906	9.34832	0.282521	0.236177	0.0204784	17.0331	3.50881
05B05	07E05	E05	Sulfisoxazole	214.118	12.7007	39.1111	8.83805	63.4576	8.72612	0.282226	0.224178	0.0198269	18.7385	3.02115
05A07	07D07	D07	Methyldopa (L,-)	196.41	12.2696	45.2222	23.6208	61.9925	8.52131	0.28022	0.142348	0.0190131	18.0691	3.22449
04G05	07B05	B05	Econazole nitrate	212.903	16.7348	37.5556	3.53946	64.2245	6.86375	0.280198	0.141445	0.0148326	18.4281	2.3284
05A08	07D08	D08	Cefoperazone dihydrate	208.236	22.2544	40.4444	22.7767	66.101	12.974	0.279741	0.122783	0.018981	19.034	4.11465
04G09	07B09	B09	Pimozide	197.552	23.2048	36.5556	16.9124	62.8498	6.02826	0.279693	0.120856	0.0179677	18.0241	2.4027
05A04	07D04	D04	Chlorpropamide	192.037	17.6765	47.3333	15.4919	65.0986	10.4688	0.27721	0.0195655	0.0206071	19.0076	3.64648
05B07	07E07	E07	Chlormezanone	204.824	15.8106	31.5556	8.83333	64.5106	7.71451	0.276251	-0.0195655	0.0204753	18.4603	3.28785
05B08	07E08	E08	Procainamide hydrochloride	206.245	7.48898	45.1111	9.95546	65.659	13.284	0.275397	-0.0544175	0.0240056	18.6664	4.93413
05C03	07F03	F03	Methapyrilene hydrochloride	208.352	23.4668	44.7778	17.9846	60.6692	8.34582	0.274864	-0.0761479	0.0152396	17.9123	3.17316
05B10	07E10	E10	Guanfacine hydrochloride	206.171	14.55	38	11.3908	56.8631	5.40175	0.274558	-0.0886114	0.0104285	16.184	1.92677
05C10	07F10	F10	Ritodrine hydrochloride	217.848	21.1883	38.7778	10.4257	63.0235	7.58436	0.274434	-0.0936766	0.0128229	18.0744	2.63784
04H03	07C03	C03	Flunarizine dihydrochloride	200.294	19.5623	45.6667	17.8676	57.8604	8.62092	0.273929	-0.114295	0.0145513	16.8822	2.78899
05B03	07E03	E03	Practolol	194.088	14.5899	61.5556	39.7747	56.0329	12.4474	0.273141	-0.14643	0.0386941	16.5028	4.57424
04G11	07B11	B11	Mebeverine hydrochloride	191.217	18.0317	41.1111	25.8043	57.1518	4.0112	0.273087	-0.148631	0.0103685	16.4109	1.67554
05C11	07F11	F11	Clozapine	212.19	22.6249	42.2222	19.8858	55.7253	9.59919	0.272511	-0.172106	0.0155047	15.6984	2.72818
	07G03	G03	DMSO	190.862	19.4726	52.4444	26.7494	57.1212	7.59531	0.271819	-0.200362	0.014847	16.1022	2.48566
05A10	07D10	D10	Tacrine hydrochloride hydrate	203.557	17.9188	45.7778	18.3765	60.8517	6.96939	0.270868	-0.239127	0.0214607	17.2086	2.36451
05B11	07E11	E11	Domperidone	203.189	20.1711	38.1111	11.0164	59.6697	10.5445	0.268503	-0.335609	0.0254904	16.6462	3.84572
05A11	07D11	D11	Bisoprolol fumarate	213.4	21.7905	30.7778	10.3414	64.3996	12.6918	0.26809	-0.352474	0.020618	18.1644	4.13116
04H05	07C05	C05	Enalapril maleate	207.907	17.4355	35.4444	12.2384	59.8471	7.8862	0.267669	-0.369629	0.0198011	16.8993	2.78664
05C05	07F05	F05	Clorgyline hydrochloride	204.217	17.5085	49.1111	16.0113	58.469	8.44592	0.26759	-0.372865	0.0134762	16.3059	2.75643
05B09	07E09	E09	N6-methyladenosine	209.014	9.53679	38.3333	14.2653	60.7943	7.76758	0.266204	-0.429377	0.0166746	16.6926	2.3807
05A09	07D09	D09	Zoxazolamine	207.566	20.227	38.8889	11.1517	58.9273	7.65348	0.265296	-0.466452	0.020636	16.2182	2.72548
04G04	07B04	B04	Telenzepine dihydrochloride	200.955	20.3409	45.7778	14.0426	58.385	7.95735	0.263657	-0.533271	0.0242733	17.1877	2.31489
04G03	07B03	B03	Lincomycin hydrochloride	210.119	16.9606	36.2222	13.0937	58.5448	14.1898	0.263204	-0.551783	0.0175771	17.4625	3.87862
	07G11	G11	DMSO	196.85	18.2283	42.4444	17.8753	55.5829	6.77856	0.262182	-0.593465	0.020723	15.4521	3.1137
05A03	07D03	D03	Alfuzosin hydrochloride	203.52	21.3101	49	18.4865	55.9909	7.37953	0.260854	-0.647641	0.0113434	15.6344	2.22349
05A05	07D05	D05	Phenylpropanolamine hydrochloride	208.365	20.8302	39.5556	11.4686	60.8905	12.6483	0.259786	-0.69118	0.0196103	16.6764	4.38027
	07G02	G02	Nothing	203.403	15.2826	47.2222	17.527	56.0824	6.8566	0.259681	-0.695486	0.0259748	15.9659	2.72816
05B02	07E02	E02	Tremorine dihydrochloride	200.104	15.9617	47.5556	17.4364	51.3251	7.49832	0.238261	-1.56924	0.0262621	13.924	2.61193
05C02	07F02	F02	Furosemide	207.596	23.3214	41.3333	19.8872	51.9555	10.2288	0.237986	-1.58044	0.0313632	14.3228	3.0601
04H02	07C02	C02	Ifenprodil tartrate	208.243	15.2133	38.8889	9.04771	48.203	5.45546	0.232162	-1.81802	0.0136358	13.1407	1.43401
05A02	07D02	D02	Streptomycin sulfate	209.901	19.1721	44.8889	17.4603	46.9371	9.01831	0.229364	-1.93214	0.0200861	12.5608	2.24794
04G02	07B02	B02	Lisinopril	203.149	15.9954	45.6667	13.784	54.0994	10.8334	0.224865	-2.11567	0.0254549	14.5561	3.05988
	07G05	G05	Lapatinib 50uM	217.282	13.9901	3.11111	2.02759	16.0146	7.73586	0.210975	-2.68225	0.04195	3.64874	1.74784
PLATE #8
Library Plate	Screen Plate	Well Name	Chemical name	Average	Std.dev.	Average	Std.dev.	Average	Std.dev.	Average	robust -ctrl (samples ÷ controls)	Std.dev.	Average	Std.dev.
	08G10	G10	Lapatinib 5uM	190.062	15.8419	102.5	43.5006	32.3108	2.14576	0.56329	7.43219	0.0282549	18.2558	1.76612
	08G06	G06	Lapatinib 5uM	170.833	4.17254	114.167	43.1482	29.6355	2.24255	0.538955	6.55474	0.056425	16.4626	2.07546
	08G09	G09	Lapatinib 5uM	188.633	11.4234	86	28.6636	31.4632	3.17834	0.520863	5.90238	0.0315064	16.8633	2.20928
	08G05	G05	Lapatinib 5uM	194.58	27.1699	65.3333	37.7448	27.1929	3.66979	0.497952	5.07623	0.0900514	14.5587	3.45167
05E04	08C04	C04	Colchicine	213.361	30.8648	35.3333	11.4134	30.3034	6.53912	0.466285	3.93438	0.056846	15.9221	5.20371
05F07	08D07	D07	Clofazimine	185.853	23.934	93.1667	45.3229	33.7468	2.7862	0.456331	3.57546	0.0512897	15.5173	1.95111
05H10	08F10	F10	Prochlorperazine dimaleate	193.349	17.1219	90	15.284	35.2833	1.47253	0.443872	3.12623	0.0196756	15.8692	1.32107
05E09	08C09	C09	Bepridil hydrochloride	193.198	13.3827	82.3333	22.9928	37.1007	3.56156	0.431281	2.67222	0.02453	16.2863	2.0321
05G07	08E07	E07	GBR 12909 dihydrochloride	182.556	14.9816	98.1667	31.2116	35.7781	3.36458	0.430723	2.65208	0.0220806	15.5029	1.32623
05G10	08E10	E10	Ketoconazole	190.346	15.3997	73.8333	23.4727	34.6868	6.06108	0.428791	2.58245	0.023451	15.2009	3.05418
05G09	08E09	E09	Dequalinium dichloride	171.196	24.4761	85.3333	37.0333	33.9786	5.54535	0.424404	2.42425	0.0447769	15.023	3.67783
05D06	08B06	B06	Hycanthone	207.138	15.7995	65.6667	27.1416	41.505	3.14391	0.4102	1.91207	0.0232191	17.0689	1.60438
05F06	08D06	D06	Methiothepin maleate	194.199	20.826	91.6667	42.9403	29.9006	4.82468	0.409298	1.87956	0.0238492	12.6534	2.11776
05F10	08D10	D10	Nefazodone HCl	178.079	16.1556	90.5	48.5747	34.2284	6.48301	0.407908	1.82944	0.0192783	14.356	2.76227
05F04	08D04	D04	Amethopterin (R,S)	224.095	18.8713	63.3333	22.3756	45.172	7.56294	0.391866	1.251	0.0333672	18.0808	4.59519
05F09	08D09	D09	Bezafibrate	182.747	13.4973	111	42.1284	35.1364	3.41828	0.382751	0.922337	0.0209054	13.8455	1.57376
05E05	08C05	C05	Metergoline	178.349	9.36064	105.333	11.1654	34.7868	2.04101	0.376882	0.710695	0.0169849	13.4492	1.23005
05E10	08C10	C10	Meloxicam	189.641	13.0092	96.8333	24.1198	37.398	0.868779	0.376403	0.693426	0.0240335	14.2765	0.908826
05G06	08E06	E06	Mitoxantrone dihydrochloride	227.541	7.73111	51.5	9.11592	37.8761	4.61179	0.376045	0.680502	0.0295059	15.1458	1.83698
05F11	08D11	D11	Clebopride maleate	182.073	18.8166	102	41.2747	33.5308	4.58646	0.374434	0.622432	0.0214179	12.9775	2.19516
05D10	08B10	B10	Dextromethorphan hydrobromide monohydrate	187.509	13.7232	96.1667	29.7417	33.9117	3.28373	0.370865	0.493749	0.0249456	12.8205	1.72066
05E11	08C11	C11	Benzbromarone	181.231	17.3817	115.667	54.6028	31.4232	7.50771	0.369051	0.428327	0.0173197	11.807	2.79048
	08G11	G11	Nothing	193.004	16.6554	86.8333	25.0473	35.636	5.03995	0.367909	0.38715	0.0172966	13.4129	2.05831
05G11	08E11	E11	Fusidic acid sodium salt	183.075	7.60468	90.3333	17.9629	33.0454	5.06086	0.367259	0.363703	0.0298907	12.3743	2.46236
05E07	08C07	C07	Ambroxol hydrochloride	189.134	10.3513	89.6667	24.0222	31.6675	3.51389	0.366663	0.342222	0.0252055	12.1168	1.95743
05E08	08C08	C08	Benfluorex hydrochloride	189.847	8.07345	90.6667	16.5247	31.2883	5.4083	0.365861	0.313297	0.0242125	11.3419	1.77331
	08G08	G08	DMSO	191.326	16.9708	88.3333	26.4323	32.6846	2.93987	0.364164	0.252092	0.0317796	12.2484	1.98243
05D05	08B05	B05	Clopamide	179.653	14.697	117.167	43.3839	33.2649	5.60341	0.36263	0.196806	0.0343666	12.3659	2.64696
05F08	08D08	D08	Nafronyl oxalate	189.264	11.4181	85.3333	36.1423	33.0598	4.60789	0.359556	0.0859379	0.0302874	12.4845	2.08955
05H07	08F07	F07	Etoposide	245.199	7.78457	41.3333	8.59457	42.0278	5.1479	0.359535	0.0851897	0.0331936	15.4442	2.39039
05H09	08F09	F09	Oxantel pamoate	187.384	17.4979	116.5	45.439	37.4452	2.04592	0.358929	0.0633459	0.017886	13.7777	1.06983
05D11	08B11	B11	Droperidol	188.109	7.435	81.8333	22.3465	30.9565	4.41827	0.355415	-0.0633459	0.0243976	11.611	1.69585
05H08	08F08	F08	Clomiphene citrate (Z,E)	175.551	7.94493	91.1667	35.5045	26.1288	7.37444	0.354898	-0.0820161	0.0227159	9.53972	2.92534
05G05	08E05	E05	Probucol	174.663	6.48924	106.833	22.0401	32.0537	6.36805	0.354185	-0.107704	0.0289463	11.8111	2.90501
05H02	08F02	F02	Terbutaline hemisulfate	191.296	15.2948	70.6667	37.2057	29.6641	3.77291	0.354085	-0.111323	0.0269783	10.9193	1.54308
05H06	08F06	F06	Amikacin hydrate	182.001	10.7849	99.8333	25.2382	32.2571	3.25294	0.353802	-0.121517	0.0220305	11.7331	1.74539
05F02	08D02	D02	Ketotifen fumarate	182.563	7.82633	94.1667	31.9275	30.351	3.86373	0.353293	-0.139877	0.0145156	10.8184	1.5202
05G04	08E04	E04	Nicardipine hydrochloride	187.097	14.5103	91.8333	41.3251	30.9044	3.70267	0.352227	-0.178328	0.021977	11.2423	1.7807
05D07	08B07	B07	Adenosine 5'-monophosphate monohydrate	181.557	10.7128	100.333	11.1295	36.0019	4.13693	0.351884	-0.190675	0.013792	12.8971	1.48495
05H11	08F11	F11	Hesperidin	183.231	15.8552	104.333	20.5199	29.7281	4.66094	0.350544	-0.239016	0.0263032	10.756	1.93054
05F05	08D05	D05	Methylergometrine maleate	181.659	8.50563	90.8333	13.5265	30.6183	5.70357	0.350178	-0.252199	0.0310297	11.0408	2.5464
05H04	08F04	F04	Hemicholinium bromide	194.422	17.5478	83.8333	28.9373	33.9803	4.88293	0.349467	-0.277832	0.0182477	12.2065	1.92068
	08G07	G07	DMSO	177.402	10.3118	108.667	20.1957	34.3882	3.88612	0.347948	-0.33261	0.0250042	12.262	2.14923
05H05	08F05	F05	Kanamycin A sulfate	181.982	11.459	100.5	27.0241	32.79	1.83963	0.347393	-0.352632	0.0147028	11.6495	1.06895
05G03	08E03	E03	Betaxolol hydrochloride	182.657	6.3809	98.1667	20.2526	29.6943	4.10996	0.346318	-0.391394	0.0187454	10.2983	1.32596
05D04	08B04	B04	Moclobemide	183.868	12.2203	95.3333	20.7621	32.2668	4.83599	0.345878	-0.407231	0.0127122	11.4261	1.95412
05D09	08B09	B09	Cephalexin monohydrate	174.486	16.8122	112.833	37.3814	31.8638	2.21984	0.345251	-0.429867	0.0118415	11.2205	0.951143
05G08	08E08	E08	Carbetapentane citrate	179.448	25.4474	118.333	36.9306	32.2095	3.48064	0.343	-0.511021	0.0171067	11.3062	1.30397
	08G04	G04	DMSO	186.497	17.7776	91	33.6214	30.9654	3.44025	0.342799	-0.518263	0.0322531	10.9309	1.95195
05D02	08B02	B02	Chlorthalidone	190.373	13.1756	84.1667	24.6123	26.1403	5.49575	0.341424	-0.567834	0.0149564	9.5982	2.28199
05F03	08D03	D03	Debrisoquin sulfate	190.466	13.2473	76.3333	23.4066	27.1905	4.31992	0.339025	-0.654338	0.0196215	9.5125	1.60388
05E06	08C06	C06	Brinzolamide	183.08	20.4546	111.5	42.2362	31.6632	1.80923	0.33808	-0.688433	0.0098746	10.8591	0.767625
05G02	08E02	E02	Lidoflazine	180.174	12.3343	86.5	23.2616	26.5427	3.01618	0.336921	-0.730207	0.0108687	9.51732	0.858643
	08G02	G02	Nothing	187.912	16.7511	84.8333	42.3529	29.9743	4.94527	0.335179	-0.793045	0.0212848	10.4492	1.60311
05E02	08C02	C02	Bambuterol hydrochloride	193.6	19.584	75.3333	39.6921	27.8764	8.26834	0.327895	-1.05567	0.03143	9.9489	3.29729
05E03	08C03	C03	Betamethasone	183.786	15.1078	82.5	27.2525	22.4386	2.50339	0.319383	-1.36262	0.0410381	7.77588	1.25691
05D03	08B03	B03	Dobutamine hydrochloride	176.256	13.8741	102.167	37.4295	27.8932	4.49367	0.319211	-1.36881	0.00953504	9.23489	1.52127
05D08	08B08	B08	Amoxicillin	186.646	12.7326	82.5	30.2969	24.5443	7.04017	0.317892	-1.41637	0.0399819	8.62174	2.51854
	08G03	G03	DMSO	178.956	10.5182	97.1667	28.6386	26.287	3.1347	0.316662	-1.46073	0.0113432	8.6746	0.947277
05H03	08F03	F03	Ketanserin tartrate hydrate	200.571	17.9268	79.5	41.76	30.0646	6.42715	0.312483	-1.61141	0.0208607	10.1307	2.79192
PLATE #9
Library Plate	Screen Plate	Well Name	Chemical name	Average	Std.dev.	Average	Std.dev.	Average	Std.dev.	Average	robust -ctrl (samples ÷ controls)	Std.dev.	Average	Std.dev.
	09G05	G05	Lapatinib 50uM	230.395	#DIV/0!	0.111111	0.333333	0	#DIV/0!	#DIV/0!	#DIV/0!	#DIV/0!	#DIV/0!	#DIV/0!
	09G04	G04	Lapatinib 5uM	199.317	11.1047	36.3333	11.8849	46.7182	6.31763	0.427507	9.54403	0.026764	20.8706	3.40675
	09G09	G09	Ebastine 5uM	210.085	17.4166	33	10.8743	37.1683	4.77927	0.405957	8.31316	0.0253451	15.69	2.47757
	09G10	G10	Lapatinib 5uM	197.872	11.2889	35.2222	12.9593	42.8367	6.567	0.400308	7.99046	0.0305595	17.5302	2.49801
	09G08	G08	Niclosamide 1uM	209.292	18.414	31.2222	14.5067	54.1548	5.03645	0.341306	4.62039	0.0176855	18.8999	2.29045
	09G06	G06	Siramesine 1uM	201.537	8.43805	34.1111	10.1297	54.8149	3.9516	0.331382	4.05354	0.01919	18.3785	1.69064
06A09	09B09	B09	Butoconazole nitrate	203.77	27.791	30.8889	10.8102	60.5746	10.804	0.299973	2.25953	0.0291289	18.5951	4.70007
06D11	09E11	E11	Epiandrosterone	204.395	20.9441	31.5556	19.5007	55.1745	4.81729	0.297059	2.0931	0.0210386	16.5712	1.63778
	09G07	G07	Siramesine 10uM	202.156	23.9544	19.4444	9.20748	38.6497	6.60685	0.289157	1.6417	0.0271772	11.7295	2.09667
06E07	09F07	F07	Carteolol hydrochloride	205.784	21.3587	40.7778	15.0398	58.3334	8.93273	0.281613	1.21082	0.0175344	16.7167	3.22116
06E06	09F06	F06	Cyclobenzaprine hydrochloride	205.154	15.2792	36	21.1424	56.7526	5.34169	0.277438	0.97235	0.0152297	16.1442	1.85342
06D06	09E06	E06	Cyclosporin A	182.144	12.5092	45	11.5758	49.1924	6.01466	0.274991	0.832567	0.0192392	14.0018	2.43111
06A06	09B06	B06	Pepstatin A	205.48	14.8717	43	12.3693	59.2254	6.55823	0.274672	0.814386	0.027956	17.3987	2.80794
06C09	09D09	D09	Roxatidine Acetate HCl	202.851	12.1028	42.3333	12.6194	58.8103	6.83721	0.273202	0.730407	0.0133634	16.3231	2.46776
06B07	09C07	C07	Bacampicillin hydrochloride	211	13.7403	40.8889	17.9056	54.2571	4.02046	0.27304	0.721171	0.0151217	15.183	1.34986
06D04	09E04	E04	Cyanocobalamin	207.749	11.3464	36.4444	9.11196	56.461	13.3611	0.272004	0.661986	0.0345671	16.4613	4.76023
06B09	09C09	C09	Biotin	198.388	18.6162	46.3333	15.906	58.008	8.72212	0.271382	0.62642	0.0156148	16.1667	3.29256
06D07	09E07	E07	Digitoxigenin	213.179	23.4751	6.77778	6.41829	40.8544	13.0817	0.271012	0.605292	0.0335259	11.3572	3.68029
06A07	09B07	B07	SR-95639A	200.74	11.4517	34.2222	18.9062	53.3203	8.84695	0.270844	0.595709	0.0164208	15.2535	2.88062
06A08	09B08	B08	Adamantamine fumarate	205.429	13.2565	45.3333	16.8967	57.07	3.60949	0.269903	0.541991	0.0104848	15.7368	1.22965
06D08	09E08	E08	Digoxin	206.031	30.957	1.77778	2.10819	21.2653	12.4281	0.269504	0.519205	0.121711	6.2149	4.04723
06D05	09E05	E05	Cefadroxil	204.426	7.78879	42.3333	11.5326	59.2135	7.15725	0.269242	0.504227	0.0198211	16.4033	2.80303
06B11	09C11	C11	Erlotinib	193.77	14.0537	42.2222	12.0185	58.7643	7.25996	0.268712	0.473919	0.0113802	15.8888	2.17171
06E10	09F10	F10	Pilocarpine nitrate	214.434	16.4806	33.2222	14.8558	56.9308	9.6013	0.267395	0.398719	0.0141017	15.4336	3.29697
06C07	09D07	D07	Buflomedil hydrochloride	202.631	26.2267	40.6667	17.4213	54.7407	6.79149	0.266461	0.345362	0.0157993	15.1134	2.6564
06B05	09C05	C05	Amlodipine	193.767	19.3881	39.7778	13.8363	49.8128	7.85054	0.266415	0.342736	0.0192264	13.7259	2.44227
06B08	09C08	C08	Lamivudine	211.244	9.68579	38.4444	12.2792	57.1065	10.0901	0.265424	0.286156	0.0103653	15.6872	3.23578
06C11	09D11	D11	Cisapride	205.907	16.1362	29.7778	14.1048	57.1592	8.5374	0.265049	0.264705	0.0190274	15.5004	2.95035
06E04	09F04	F04	Gabazine	206.2	9.42362	39.3333	10.8282	56.8285	11.0298	0.264031	0.20656	0.0195329	15.8146	3.5659
06E05	09F05	F05	Oxcarbazepine	204.112	19.1955	39	17.4356	57.1107	6.30698	0.261959	0.0882125	0.0182053	15.2917	1.94041
06C06	09D06	D06	Chicago sky blue 6B	194.902	14.214	43.2222	12.7748	52.9408	7.90568	0.261479	0.0607839	0.018317	14.2065	2.69954
06E09	09F09	F09	Hydroxytacrine maleate (R,S)	206.842	15.7383	33.5556	11.0466	53.2023	7.06642	0.260423	0.000491	0.0171761	14.4552	1.76435
06A10	09B10	B10	Amiodarone hydrochloride	209.315	12.6381	39.7778	15.7304	54.333	8.5171	0.260406	-0.000491	0.0282135	14.7711	3.24874
06B04	09C04	C04	Carbarsone	199	17.3496	37.6667	12.4499	51.2007	3.57443	0.259599	-0.0465646	0.0209652	14.1508	1.72375
	09G11	G11	DMSO	205.415	12.4906	34	11.225	54.9379	8.62946	0.258668	-0.0997792	0.0181539	15.3869	2.75731
06A11	09B11	B11	Amphotericin B	197.902	14.3074	35	11.1018	58.4537	7.64869	0.258383	-0.116045	0.0228617	15.558	2.41357
06B06	09C06	C06	Modafinil	205.879	13.1737	38.4444	8.70504	56.8259	5.80478	0.258293	-0.121174	0.0177206	15.4528	1.8859
06A05	09B05	B05	Idebenone	208.235	12.4328	39.8889	15.9565	56.4947	7.70468	0.256194	-0.241052	0.0176998	14.8639	2.76312
06B10	09C10	C10	Bisacodyl	218.88	25.753	28.8889	15.584	53.8858	10.1858	0.253777	-0.379118	0.0182708	14.0541	3.1606
06C05	09D05	D05	Cephalosporanic acid, 7-amino	209.83	12.8521	41.6667	11.7367	52.0647	6.47659	0.25265	-0.443482	0.0148695	13.5462	1.8031
06D10	09E10	E10	Carbimazole	204.683	11.5398	42.5556	14.9508	53.6104	9.04687	0.250719	-0.553781	0.0171498	13.8005	2.72069
06C10	09D10	D10	Cholecalciferol	199.053	12.158	47.3333	24.8998	59.3463	4.39976	0.25024	-0.581127	0.0130362	15.1704	1.2262
06E11	09F11	F11	Dicloxacillin sodium salt	211.022	20.978	32	8.9861	56.0968	6.29806	0.249756	-0.608773	0.0193186	14.4133	2.12071
06C08	09D08	D08	Dibenzepine hydrochloride	207.994	9.77541	41.1111	11.1965	51.8629	10.124	0.248	-0.709085	0.012392	13.5829	2.93379
06C03	09D03	D03	Zotepine	190.624	12.7435	42.6667	10.0125	41.7844	9.26876	0.24752	-0.736512	0.0241999	11.7939	2.89114
06E08	09F08	F08	Hydrocortisone base	197.183	12.3761	40.2222	19.0577	48.9194	4.63571	0.245663	-0.84257	0.0107469	12.5091	1.56435
06C04	09D04	D04	Carisoprodol	199.025	11.617	47.2222	16.0762	52.7466	5.47046	0.244417	-0.913727	0.0136559	13.6192	1.69761
	09G03	G03	DMSO	210.49	10.3325	34.7778	13.6545	50.3769	9.37125	0.239666	-1.18514	0.0320311	12.9029	3.52021
06D09	09E09	E09	Doxorubicin hydrochloride	150.192	18.1392	5.77778	2.53859	52.2632	13.4192	0.235324	-1.43315	0.0167361	12.5666	2.72991
06E03	09F03	F03	Clobutinol hydrochloride	203.743	13.071	41.2222	18.6264	46.467	9.5918	0.235152	-1.44294	0.0365681	12.1752	3.7613
	09G02	G02	Nothing	206.053	12.7749	40	16.1864	51.9854	12.3938	0.233729	-1.52424	0.034121	14.0639	3.91497
06C02	09D02	D02	Suloctidil	213.522	15.193	38.8889	15.7515	43.1457	7.97542	0.231474	-1.65301	0.0291822	12.1647	2.26552
06D03	09E03	E03	Corticosterone	196.785	20.1582	40.1111	15.8701	45.6805	9.6632	0.225232	-2.00959	0.030213	12.0326	3.2505
06E02	09F02	F02	Estradiol-17 beta	202.847	22.3479	47.8889	13.0043	46.7892	9.45753	0.22463	-2.04396	0.023325	12.0593	2.35008
06A04	09B04	B04	Thyroxine (L)	207.753	11.3172	34.1111	12.693	42.2715	11.8719	0.220716	-2.26749	0.0239966	10.5301	3.07932
06D02	09E02	E02	Pefloxacine	200.866	10.2291	45.5556	19.6984	44.3423	9.37247	0.220713	-2.26766	0.0197555	11.6339	2.57569
06B03	09C03	C03	Amifostine	211.101	15.2127	43.4444	10.0014	46.0117	8.87089	0.215876	-2.54397	0.0248658	11.6208	2.39221
06A03	09B03	B03	Arecoline hydrobromide	208.668	17.2523	39.2222	13.1128	43.6527	11.8088	0.206903	-3.05645	0.0151644	10.4782	2.56835
06B02	09C02	C02	Androsterone	205.418	11.0505	44.3333	10.6654	38.3961	10.662	0.203732	-3.2376	0.0219544	9.84357	2.47655
06A02	09B02	B02	Testosterone propionate	192.88	17.715	46.6667	12.7279	34.8825	9.24866	0.198758	-3.52168	0.0213639	9.93568	2.39871
PLATE #10
Library Plate	Screen Plate	Well Name	Chemical name	Average	Std.dev.	Average	Std.dev.	Average	Std.dev.	Average	robust -ctrl (samples ÷ controls)	Std.dev.	Average	Std.dev.
	10G06	G06	Lapatinib 5uM	180.837	13.8394	99.3333	34.2967	30.2499	2.46083	0.563259	13.2556	0.0288878	17.4782	2.16722
	10G10	G10	Lapatinib 5uM	182.433	11.0474	107.833	13.4524	30.7457	4.50824	0.557034	12.827	0.0351006	17.5944	2.76022
	10G09	G09	Lapatinib 5uM	186.461	20.289	82.3333	51.0555	32.5983	1.69939	0.553075	12.5545	0.028573	18.524	1.5433
	10G05	G05	Lapatinib 5uM	185.288	14.8572	110	61.511	29.025	4.1188	0.492577	8.38975	0.0428752	15.3307	2.42486
07B02	10F02	F02	Metixene hydrochloride	185.774	12.4235	83.6667	17.0489	26.896	8.26774	0.435856	4.48503	0.0845385	12.8883	5.07573
07B06	10F06	F06	Terconazole	179.099	10.7423	96.8333	23.7016	33.445	3.03897	0.417164	3.19825	0.0259732	14.2831	1.92282
07B09	10F09	F09	Artemisinin	175.228	11.5042	90.1667	15.4456	32.7258	2.17979	0.405071	2.36576	0.0133458	13.6721	1.12494
06H07	10D07	D07	Primaquine diphosphate	185.237	14.9738	81.3333	20.383	33.4449	2.80908	0.398478	1.9119	0.016597	13.5351	1.30355
06F04	10B04	B04	Calcipotriene	179.292	25.659	73.5	35.7477	33.7545	3.9755	0.396283	1.76084	0.0318901	13.6615	1.7733
07B07	10F07	F07	Tiaprofenic acid	169.533	14.3788	123	42.209	37.2765	4.21793	0.391231	1.41303	0.022121	14.9926	2.14658
07A02	10E02	E02	Serotonin hydrochloride	184.719	7.41501	96.3333	27.5802	34.6082	6.06676	0.389914	1.32238	0.0293269	14.1889	2.84936
06H11	10D11	D11	Closantel	193.113	18.2051	74.6667	34.3434	32.4694	4.46124	0.38612	1.06115	0.0429397	12.8929	2.31434
07A04	10E04	E04	Rofecoxib	178.147	12.2639	103.667	44.8405	33.5358	4.36421	0.382647	0.822085	0.0266003	13.2333	1.43709
06F07	10B07	B07	Meclocycline sulfosalicylate	186.547	15.369	89.3333	40.3914	34.4132	3.77378	0.381954	0.77436	0.0238204	13.4562	2.16555
06H09	10D09	D09	Felodipine	195.191	15.77	78.8333	25.0712	32.1703	3.27813	0.381239	0.725157	0.0250473	12.5687	1.31522
07A03	10E03	E03	Cefotiam hydrochloride	199.106	22.3945	84	36.813	36.6971	5.95183	0.380957	0.705767	0.0195187	14.2761	2.70632
06G05	10C05	C05	Quetiapine	179.223	20.6283	102.833	45.6132	36.6096	4.49785	0.378495	0.536286	0.0149154	14.158	2.13479
06H02	10D02	D02	Vatalanib	191.832	18.6316	73.1667	29.1164	32.4746	7.80953	0.378174	0.514168	0.0379051	12.9702	4.07173
06G04	10C04	C04	Metrizamide	179.77	6.25878	91.8333	23.3016	32.3715	5.2456	0.377793	0.48793	0.0234237	12.5702	2.50658
06F06	10B06	B06	Mebhydroline 1,5-naphtalenedisulfonate	186.633	16.4634	94.1667	47.3684	35.0548	3.46809	0.377051	0.43686	0.0224381	13.4124	1.78794
07A05	10E05	E05	Benperidol	181.718	19.1591	99.5	26.7114	34.8633	4.16132	0.375754	0.347559	0.0112004	13.2592	1.81399
06H05	10D05	D05	Fentiazac	174.251	20.2588	111.333	39.8932	32.035	2.84889	0.375256	0.31332	0.0229394	12.3156	1.48431
07B10	10F10	F10	Propafenone hydrochloride	175.596	16.7634	98.1667	50.3961	32.144	1.70467	0.375088	0.301755	0.0141095	12.1503	0.490194
06H10	10D10	D10	Raclopride	184.394	22.0984	90.5	28.1762	32.081	4.11193	0.372975	0.156263	0.019232	12.3343	2.09613
06F03	10B03	B03	Stanozolol	182.704	7.93812	105.5	32.0422	27.3611	8.23146	0.372337	0.112368	0.0333853	10.7872	3.41965
06G07	10C07	C07	Efavirenz	179.885	12.2906	116.833	38.7991	33.1129	2.93568	0.371719	0.0698293	0.01888	12.6274	1.51851
06H04	10D04	D04	Cefotetan	184.843	17.4839	95.3333	38.5729	32.3048	6.41382	0.371576	0.0599793	0.0252892	12.4512	2.6101
07A09	10E09	E09	Dosulepin hydrochloride	182.738	11.2931	95	41.8091	28.0023	4.21081	0.371041	0.0230991	0.025497	10.9388	2.04785
06H03	10D03	D03	Itopride	190.39	10.1626	90.3333	12.707	31.7202	6.00258	0.370817	0.00767974	0.0401201	12.3494	3.31403
06F09	10B09	B09	Melatonin	186.219	24.5202	68.8333	28.0173	34.2612	6.05242	0.370593	-0.00767974	0.0237437	12.9619	2.87174
	10G08	G08	DMSO	178.314	13.1077	101.333	23.6023	34.4398	5.37736	0.370146	-0.03851	0.0310132	12.9499	2.63225
07A07	10E07	E07	Colistin sulfate	187.498	14.9018	89.1667	24.0783	35.5014	2.68133	0.368134	-0.176988	0.0112286	13.3454	1.19828
06H06	10D06	D06	Brompheniramine maleate	168.66	17.5257	139	52.7409	32.1384	3.74136	0.367956	-0.189234	0.0155356	12.1988	1.84422
07A11	10E11	E11	Iobenguane sulfate	176.389	11.2064	90.8333	26.1489	31.4085	4.53892	0.366657	-0.278662	0.0205424	11.9044	1.99402
06H08	10D08	D08	Progesterone	177.49	11.9617	105.5	17.1085	30.87	6.16148	0.366408	-0.29578	0.0371653	11.9924	3.23877
06G09	10C09	C09	Neostigmine bromide	178.773	11.701	95.5	23.5266	31.5594	3.65634	0.364671	-0.415411	0.0202683	11.7936	1.59276
06F11	10B11	B11	Dinoprost trometamol	178.361	13.2233	94.8333	32.0089	32.3557	4.90236	0.363974	-0.463353	0.0148077	11.9708	1.89082
07B05	10F05	F05	Propylthiouracil	177.362	16.6033	109	38.6161	35.1592	4.29402	0.36262	-0.556602	0.0200189	13.0254	2.00108
06F05	10B05	B05	Linezolid	178.403	12.0277	106	31.132	33.6038	3.52195	0.361303	-0.647223	0.0191206	12.2291	1.63056
07B11	10F11	F11	Ethamivan	193.986	10.9746	77.6667	32.0728	33.0603	3.74776	0.36097	-0.670134	0.02865	12.352	1.66182
07B03	10F03	F03	Nitrofural	178.6	15.5878	101.167	30.4724	29.5018	5.9599	0.360851	-0.678341	0.0308457	11.4447	2.67233
06F10	10B10	B10	Butalbital	176.594	17.5193	102	37.3524	31.7272	3.11468	0.360352	-0.712741	0.018165	11.7236	1.34689
06G10	10C10	C10	Niridazole	175.62	17.0212	117.167	46.8035	31.9654	3.36678	0.359033	-0.803526	0.0126145	11.6106	1.06828
	10G11	G11	Nothing	182.145	14.3	90	33.8644	33.224	2.14301	0.358542	-0.837304	0.0227429	12.3165	1.29671
07B04	10F04	F04	Omeprazole	174.486	15.0885	114.667	51.504	33.6792	5.60713	0.357965	-0.877059	0.0174001	12.3827	2.16452
06G08	10C08	C08	Rifapentine	173.912	20.8306	101.5	45.2228	31.8651	3.90238	0.356322	-0.99011	0.0197892	11.7707	1.5481
07B08	10F08	F08	Vancomycin hydrochloride	180.094	20.1454	108.5	54.8261	31.1022	2.91135	0.354615	-1.10767	0.0167076	11.7067	1.21284
07A06	10E06	E06	Cefaclor	181.493	18.1157	104.833	35.6282	29.9661	5.19955	0.354162	-1.13883	0.0325676	11.0999	2.52295
06G03	10C03	C03	Cefixime	186.781	18.5899	88.8333	39.1122	27.541	2.44623	0.35072	-1.37578	0.0185983	9.95168	1.18753
07A08	10E08	E08	Daunorubicin hydrochloride	166.408	17.9222	44.1667	17.6456	22.863	4.55379	0.350678	-1.37868	0.0355337	8.57923	1.95133
07A10	10E10	E10	Ceftazidime pentahydrate	170.176	7.13818	126	36.2436	30.381	3.91081	0.349934	-1.42992	0.015454	10.9522	1.72972
	10G03	G03	DMSO	178.382	15.0101	106.667	50.7609	30.6094	4.79049	0.349231	-1.47827	0.0347803	10.8533	2.58193
06G11	10C11	C11	Ceforanide	187.513	16.5447	86.6667	28.3596	31.4101	6.656	0.347088	-1.62579	0.0249941	11.1739	2.37715
	10G04	G04	DMSO	179.225	13.1986	87.3333	21.4072	33.2678	3.11366	0.345678	-1.7229	0.0193131	11.6824	0.99874
06G02	10C02	C02	Tropisetron HCl	185.845	19.5411	103.667	42.065	30.8462	6.56959	0.345323	-1.74729	0.0334208	11.8765	3.29388
06G06	10C06	C06	Tosufloxacin hydrochloride	194.065	12.2304	81.8333	38.83	33.1261	3.3161	0.343891	-1.8459	0.0231117	11.8417	1.76078
	10G02	G02	Nothing	177.42	7.5896	121.167	40.1468	29.5168	10.1137	0.337	-2.3203	0.0272586	10.5817	4.24014
	10G07	G07	DMSO	173.82	11.2227	120.167	30.8313	31.5318	4.51107	0.333521	-2.55975	0.0335772	10.8313	2.20283
06F08	10B08	B08	Meclozine dihydrochloride	174.426	20.3252	100.5	52.428	21.2464	3.30545	0.324539	-3.17809	0.0251277	8.14064	1.8101
06F02	10B02	B02	Alizapride HCl	183.439	11.7781	74.1667	12.7188	23.2462	7.55859	0.320916	-3.42753	0.0253484	8.84479	1.92518
PLATE #11
Library Plate	Screen Plate	Well Name	Chemical name	Average	Std.dev.	Average	Std.dev.	Average	Std.dev.	Average	robust -ctrl (samples ÷ controls)	Std.dev.	Average	Std.dev.
	11G09	G09	Ebastine 5uM	208.381	25.3166	28.5556	10.4894	35.4778	5.33899	0.383925	7.90592	0.0318869	14.1962	2.81898
	11G04	G04	Lapatinib 5uM	202.857	14.861	33.8889	7.94425	43.1513	5.82823	0.380512	7.72127	0.0231269	16.8093	2.41586
	11G10	G10	Lapatinib 5uM	200.649	8.36112	44.2222	13.8544	43.9805	3.53714	0.364054	6.8309	0.0285484	16.7342	2.28517
07G07	11F07	F07	Pregnenolone	209.767	13.4194	43	14.1686	57.4217	6.65812	0.304709	3.62019	0.0184238	17.8066	2.77424
07E03	11D03	D03	Thiostrepton	235.343	11.3688	22	10.0499	41.5027	11.0856	0.303181	3.53757	0.0484631	15.3819	5.35945
	11G08	G08	Niclosamide 1uM	221.632	12.7304	32.2222	10.6979	56.3292	4.49025	0.29346	3.01165	0.0253564	16.553	2.10946
	11G07	G07	Siramesine 10uM	191.505	8.24476	25.4444	8.76229	33.9867	6.29518	0.29182	2.92287	0.0293658	10.3547	2.54614
	11G06	G06	Siramesine 1uM	208.801	19.4407	38.5556	11.0013	43.9373	4.82297	0.264363	1.43743	0.0268661	12.0139	2.18975
	11G03	G03	DMSO	209.004	26.4194	38.1111	15.3252	53.7905	12.1881	0.263352	1.38273	0.0356711	14.8992	4.66315
07C05	11B05	B05	Etifenin	209.17	20.0645	39.6667	12.47	54.5448	6.87578	0.261979	1.30844	0.0241382	14.766	3.0006
07F05	11E05	E05	Atovaquone	210.373	10.6122	38.2222	10.1462	59.0242	6.37581	0.26167	1.29174	0.00877976	15.8253	1.95604
07E10	11D10	D10	Mesoridazine besylate	202.457	13.6088	42.6667	16.9115	54.58	8.40806	0.259861	1.19387	0.0156852	14.6613	2.44663
07F08	11E08	E08	Piracetam	215.239	5.82242	32.7778	7.0848	64.2983	6.54783	0.259541	1.17652	0.0170082	16.8279	2.41872
07G06	11F06	F06	Tetramisole hydrochloride	209.276	14.5307	41.6667	9.60469	58.1719	8.33411	0.258779	1.1353	0.0186495	15.3697	2.66154
	11G11	G11	DMSO	213.97	13.8102	35.1111	14.5211	57.6644	4.42191	0.258271	1.10783	0.0117362	15.4239	1.83332
07E08	11D08	D08	Tenoxicam	207.564	15.1036	40.3333	12.855	57.2431	7.93028	0.253877	0.870121	0.0165335	14.8443	1.98196
07C09	11B09	B09	Resveratrol	209.283	16.657	36.1111	11.7733	56.2181	4.71477	0.25309	0.827541	0.0250545	14.485	1.93094
07D10	11C10	C10	Imipenem	210.921	13.4188	44.1111	12.9947	59.2745	9.67117	0.252855	0.81484	0.0192526	15.3626	3.11636
07G09	11F09	F09	Chloroquine diphosphate	211.492	11.2991	43.8889	9.22557	56.6053	5.39633	0.252473	0.794137	0.0223228	14.6221	2.06128
07G04	11F04	F04	Betahistine mesylate	213.724	14.0027	45.3333	12.47	50.4426	8.81119	0.249472	0.631795	0.029866	13.4246	2.97515
07F09	11E09	E09	Phenindione	214.968	13.3756	37.3333	10.4403	57.1942	6.7196	0.249008	0.606667	0.0173366	14.494	2.25068
07D04	11C04	C04	Norcyclobenzaprine	210.566	9.24433	44.6667	12.3491	36.5961	6.94936	0.248692	0.589595	0.0196432	10.0609	2.29573
07E09	11D09	D09	Triflusal	209.801	13.907	42.2222	12.1632	52.6595	7.08984	0.248276	0.567065	0.00926334	13.3876	2.15261
07C07	11B07	B07	Sisomicin sulfate	198.876	17.2186	41.6667	6.57647	55.7291	6.20135	0.246188	0.454099	0.0150523	13.9833	1.72684
07G08	11F08	F08	Molsidomine	216.465	14.0087	40	12.816	60.9738	6.09213	0.245826	0.434554	0.00856281	15.4908	1.8747
07F04	11E04	E04	Phenacetin	211.381	11.8833	45.2222	12.1221	52.3405	7.21479	0.245781	0.432082	0.0222031	13.6189	2.41015
07G05	11F05	F05	Tobramycin	210.162	5.85021	43.2222	14.7883	51.8335	10.1455	0.245596	0.422113	0.0215215	13.2117	3.3424
07D05	11C05	C05	Pyrazinamide	214.619	12.6231	37.7778	12.7845	54.3285	4.75018	0.245399	0.411437	0.0123043	13.8632	1.21527
07D07	11C07	C07	Lovastatin	198.233	9.0128	36.2222	9.97218	48.7258	7.76817	0.243293	0.297505	0.0206735	12.1996	2.4787
07C11	11B11	B11	Cyclizine hydrochloride	203.471	19.6489	36.6667	16.3172	52.2285	5.55763	0.243253	0.295343	0.0126585	13.1064	1.75823
07C10	11B10	B10	Bromperidol	209.274	16.0061	41.5556	15.9147	55.5389	6.42564	0.241904	0.222362	0.0104751	13.7169	1.94743
07G10	11F10	F10	Trimetazidine dihydrochloride	217.521	11.2247	35.5556	6.06447	58.6868	7.46752	0.23959	0.0971459	0.0296931	14.2492	2.93369
07F07	11E07	E07	(S)-(-)-Atenolol	213.808	12.576	42.3333	8.63134	52.7655	4.85599	0.238199	0.0218789	0.0195225	12.7517	1.69563
07D08	11C08	C08	Nystatine	202.766	8.9069	42	12.8647	46.8068	6.3093	0.23739	-0.0218789	0.0115916	11.387	1.6553
07D09	11C09	C09	Budesonide	205.737	13.0023	34.6667	9.06918	49.5066	5.8441	0.236964	-0.0449178	0.0145727	12.2066	1.94672
07C08	11B08	B08	Sibutramine HCl	216.207	11.2054	36.6667	3.96863	47.9152	4.39289	0.236107	-0.0912644	0.0108374	11.596	1.24912
07F11	11E11	E11	Clorsulon	205.198	13.8239	42.8889	24.4307	49.7377	5.57071	0.232827	-0.268707	0.021927	11.8906	1.97775
07E05	11D05	D05	Tiabendazole	200.858	15.7354	37.1111	7.65579	51.1376	6.56746	0.231524	-0.339202	0.0168209	12.2414	1.81551
07E11	11D11	D11	Trolox	218.22	12.3099	35.5556	15.5813	53.8488	4.07872	0.230835	-0.376522	0.0170026	12.6673	1.51063
07D11	11C11	C11	Sulfasalazine	215.469	12.426	38.2222	12.6962	47.7488	4.68835	0.228398	-0.508342	0.0117274	11.4635	1.57375
07G02	11F02	F02	Ciclopirox ethanolamine	225.065	15.3807	34.4444	15.3306	49.422	8.06505	0.227605	-0.551262	0.023712	12.3516	2.64233
07F10	11E10	E10	Thiocolchicoside	209.975	11.1439	37.7778	8.28821	56.7887	5.75777	0.227408	-0.561906	0.0116438	13.3524	1.49223
07G11	11F11	F11	Parthenolide	210.508	9.75203	36.6667	7.82624	57.3568	4.36957	0.226698	-0.60033	0.0173731	13.3039	1.80607
07E04	11D04	D04	Miglitol	206.284	9.55538	44	11.8533	43.5351	5.20423	0.223876	-0.752977	0.0131581	10.4636	1.27626
07C06	11B06	B06	Metaproterenol sulfate, orciprenaline sulfate	210.334	6.52391	36	8.55862	52.3961	8.16661	0.223381	-0.77979	0.0219225	12.1145	2.97309
07D06	11C06	C06	Trimethadione	212.402	8.14394	37.1111	10.142	47.2117	8.92636	0.222457	-0.82979	0.0126923	10.9779	2.37795
	11G02	G02	Nothing	208.043	18.8154	38.1111	14.7007	45.5642	10.2031	0.221979	-0.855601	0.0255905	11.7931	3.54898
07G03	11F03	F03	Probenecid	215.48	12.9821	33.3333	16.568	44.6974	10.4286	0.219318	-0.999592	0.0284476	11.1242	3.61592
07E07	11D07	D07	Ethionamide	205.719	7.92346	47.1111	10.5409	50.1259	6.49585	0.21924	-1.00384	0.0119081	11.3177	1.71223
07F06	11E06	E06	Methoxamine hydrochloride	204.094	10.3562	39.3333	10.5475	46.8548	5.28793	0.21802	-1.06981	0.0126374	10.4472	1.34753
07F03	11E03	E03	Isoquinoline, 6,7-dimethoxy-1-methyl-1,2,3,4-tetrahydro, hydrochloride	209.794	11.2613	41.7778	13.1032	45.5791	9.63047	0.217788	-1.08235	0.0220276	11.2887	3.35344
07F02	11E02	E02	Pirenperone	211.372	11.1229	39.6667	9.86154	40.2353	7.68338	0.2138	-1.29813	0.0247834	10.7098	1.66853
07E06	11D06	D06	Rifampicin	202.23	9.29171	42.5556	14.0989	45.9323	5.96418	0.210646	-1.46875	0.0144358	10.0569	1.43804
07E02	11D02	D02	Lofexidine	200.538	13.4505	36.3333	7.72981	40.1345	11.0428	0.206774	-1.67822	0.0329304	10.6701	2.75003
07D03	11C03	C03	Iohexol	207.796	11.5097	44.1111	14.5124	41.0106	7.65712	0.20276	-1.89539	0.0203785	9.77023	1.96951
07C04	11B04	B04	Cetirizine dihydrochloride	206.574	9.10475	39.5556	15.9539	36.8886	8.57627	0.198148	-2.14494	0.0262926	8.30605	2.28135
07C03	11B03	B03	Biperiden hydrochloride	203.53	22.6062	38.6667	18.5338	36.5104	6.12543	0.190698	-2.54801	0.0189228	8.73543	1.97717
07D02	11C02	C02	Fluoxetine hydrochloride	210.366	14.2577	40.6667	17.8885	28.8026	7.36852	0.180625	-3.09294	0.0213242	6.55226	1.52894
	11G05	G05	Lapatinib 50uM	207.302	25.3006	0.222222	0.440959	13	7.07107	0.174392	-3.43019	0.02723	2.36336	1.58712
07C02	11B02	B02	Vigabatrin	216.461	25.0769	34.4444	8.81917	30.1913	12.9365	0.171471	-3.58818	0.0308623	7.34585	2.92951
PLATE #12
Library Plate	Screen Plate	Well Name	Chemical name	Average	Std.dev.	Average	Std.dev.	Average	Std.dev.	Average	robust -ctrl (samples ÷ controls)	Std.dev.	Average	Std.dev.
	12G09	G09	Lapatinib 5uM	181.237	17.4427	113.5	55.7844	32.3334	4.11424	0.601152	9.39561	0.0282825	19.9564	3.03477
	12G10	G10	Lapatinib 5uM	183.225	14.8692	89.5	24.1888	33.4866	4.06583	0.58875	8.91362	0.0383336	19.9619	2.53412
	12G06	G06	Lapatinib 5uM	194.847	18.7033	93	46.9936	35.6822	4.60733	0.568871	8.14098	0.0188713	20.2808	1.96637
	12G05	G05	Lapatinib 5uM	174.015	11.7189	110.5	40.2032	32.9219	1.7747	0.482965	4.80218	0.0285537	15.9601	1.65961
08A08	12C08	C08	Itraconazole	173.312	17.3487	114	34.7851	32.6389	4.78672	0.457119	3.79769	0.0325541	15.8795	2.75261
07H11	12B11	B11	Prenylamine lactate	173.318	25.1331	111.833	56.432	37.5215	4.43981	0.435152	2.94392	0.0194058	16.8367	2.21047
08C10	12E10	E10	Azelastine HCl	183.484	15.1491	110	40.9536	36.171	4.76804	0.425981	2.58747	0.0114965	15.6486	2.42219
08A11	12C11	C11	Nicotinamide	175.703	16.569	102.5	40.1385	35.9624	3.98904	0.407009	1.85012	0.00559628	14.7921	1.69449
08D10	12F10	F10	Celiprolol HCl	163.957	11.3144	155.333	41.0837	38.4341	2.94615	0.396711	1.4499	0.00951858	15.4348	1.08813
08C11	12E11	E11	Etretinate	189.166	17.7229	75	29.8865	37.2555	4.95742	0.390105	1.19313	0.0102663	14.7153	1.39408
08A09	12C09	C09	Acarbose	175.169	13.3137	103.667	12.707	36.9574	3.63986	0.389838	1.18274	0.0101436	14.6354	1.6596
08B11	12D11	D11	Argatroban	173.605	10.9246	132.167	33.9259	36.5365	2.82923	0.387995	1.11114	0.0153117	14.4555	1.52594
08B10	12D10	D10	Lacidipine	160.642	11.2765	136.833	32.2764	35.0201	1.9052	0.386623	1.0578	0.0130073	13.6943	0.808102
08C08	12E08	E08	Cilostazol	181.042	6.94135	100.167	23.0774	35.5191	3.62661	0.386185	1.04077	0.0202351	13.6943	1.13585
07H10	12B10	B10	DO 897/99	172.371	26.0505	105	54.7248	36.1704	2.27213	0.385647	1.01989	0.0276181	14.2336	1.84936
08D11	12F11	F11	Zopiclone	189.698	18.1232	80.3333	30.4806	35.9964	6.9959	0.3832	0.924778	0.0289046	14.3231	3.48096
08A10	12C10	C10	Entacapone	178.203	20.037	110	37.1806	36.8446	4.12076	0.382919	0.913858	0.0302622	13.9814	2.34174
08B07	12D07	D07	Acetopromazine maleate salt	171.35	25.1518	124.667	43.2096	35.6147	1.82399	0.382012	0.878599	0.0144612	13.8094	1.11843
08D09	12F09	F09	Xylazine	171.064	11.796	123.5	36.9635	39.7861	3.46363	0.381865	0.872872	0.0146903	15.3525	1.39244
08B08	12D08	D08	Escitalopram	185.714	9.86141	95.6667	32.3027	34.8127	5.0792	0.376554	0.666483	0.0215228	13.429	1.40448
	12G11	G11	Nothing	177.7	21.9486	92.6667	40.6136	36.322	1.92778	0.374262	0.577393	0.0220957	13.9846	1.44808
08D07	12F07	F07	Convolamine hydrochloride	190.603	21.2117	89.6667	26.6658	34.3449	3.92099	0.373534	0.549087	0.0129034	12.9834	1.54286
08B09	12D09	D09	Ropinirole HCl	164.657	16.0061	132	43.3682	39.0658	3.64425	0.373153	0.534291	0.0132261	14.764	1.25847
08C07	12E07	E07	Alfacalcidol	174.407	8.95176	109.333	30.9882	33.7621	1.71262	0.372794	0.520348	0.0213312	12.7522	0.880672
07H09	12B09	B09	Gliclazide	181.695	10.6777	100	22.1269	38.2445	2.31791	0.371705	0.478005	0.0193291	14.3954	1.3381
07H04	12B04	B04	Pentamidine isethionate	174.502	15.8862	93.8333	30.1822	33.6128	4.07613	0.371462	0.468549	0.0160204	12.6623	1.85125
08A07	12C07	C07	Eserine sulfate, physostigmine sulfate	166.741	12.2638	136.667	34.7025	34.2789	1.37041	0.367595	0.318256	0.0329882	12.5639	1.16046
08D08	12F08	F08	Temozolomide	189.71	6.89018	100.333	18.1732	35.7366	5.69704	0.362829	0.133032	0.0232583	13.1919	2.51708
08B02	12D02	D02	Tetracaïne hydrochloride	179.534	23.3692	93.5	49.3021	34.9458	4.65702	0.362716	0.128655	0.0183695	12.8158	1.26607
	12G04	G04	DMSO	176.385	16.7662	123.5	36.2091	38.4227	4.56172	0.362585	0.123555	0.022535	14.2273	2.38301
08C09	12E09	E09	Galanthamine hydrobromide	173.824	16.5392	110.167	47.1314	34.5744	3.28797	0.359724	0.0123774	0.0324131	13.0535	2.04196
08C04	12E04	E04	Papaverine hydrochloride	172.72	19.8433	100.5	23.2616	34.2052	7.37045	0.359088	-0.0123774	0.0267277	12.7392	3.71471
	12G02	G02	Nothing	191.536	17.9162	96.3333	33.1099	34.2933	4.32552	0.358794	-0.023794	0.011437	12.9044	1.58634
08B04	12D04	D04	Troglitazone	185.425	16.9487	93.3333	34.4944	35.0831	3.00267	0.356099	-0.128543	0.0102202	12.6822	1.27619
08A06	12C06	C06	Atropine sulfate monohydrate	182.792	7.11929	94.3333	22.9056	35.65	3.77117	0.354825	-0.178047	0.0179247	12.8067	1.54619
07H07	12B07	B07	Mirtazapine	176.037	10.993	108.833	33.1989	37.9665	4.24182	0.353657	-0.223454	0.0251632	13.5519	2.10991
08A04	12C04	C04	Pyridostigmine iodid	176.285	16.3761	102.5	41.7696	35.7043	4.83062	0.351872	-0.292815	0.0177184	12.6993	1.76959
07H08	12B08	B08	Dirithromycin	164.928	17.8136	140.5	51.2123	26.4939	2.55533	0.351086	-0.323363	0.0257812	10.0513	1.31223
	12G08	G08	DMSO	175.582	15.5243	86.3333	29.6491	35.4202	6.50558	0.349403	-0.388762	0.0381825	12.6353	3.31189
08D02	12F02	F02	Emedastine	181.255	23.0515	101.667	33.4405	33.0569	6.26873	0.347037	-0.480714	0.0222704	11.675	2.17619
08B06	12D06	D06	Tenatoprazole	182.213	19.2029	100.167	42.4519	35.7384	3.19199	0.346307	-0.509091	0.0156275	12.368	0.911314
	12G03	G03	DMSO	180.98	12.4329	100.333	28.8005	30.5326	5.29616	0.343194	-0.630076	0.02754	10.5534	2.05469
08D03	12F03	F03	Etofenamate	184.093	7.49939	71.1667	31.4224	31.7798	4.7969	0.341329	-0.702568	0.00850673	11.2216	1.95325
08C06	12E06	E06	Lobeline alpha (-) hydrochoride	183.871	13.0628	92.1667	13.0141	33.0632	3.95484	0.341164	-0.708995	0.00960404	11.5089	1.63144
	12G07	G07	DMSO	181.761	16.2045	110.667	44.8717	33.5481	1.95945	0.34089	-0.719619	0.0283089	11.6661	1.49729
08D04	12F04	F04	Zaleplon	177.165	13.2121	108.833	22.0854	34.6042	3.81547	0.340321	-0.741757	0.0126712	12.0572	1.24823
08A03	12C03	C03	Mevastatin	185.317	9.34232	63.3333	16.0831	25.0406	4.65324	0.339337	-0.780007	0.0216997	8.99185	1.57457
07H03	12B03	B03	Selegiline hydrochloride	183.004	21.7219	100	35.911	29.7015	5.69319	0.338335	-0.818953	0.0236218	10.265	2.18827
08C02	12E02	E02	Reboxetine mesylate	191.899	13.9773	74.6667	17.2008	34.8118	4.99895	0.338234	-0.822859	0.0134627	12.1679	1.77485
08C03	12E03	E03	Lobelanidine hydrochloride	178.78	19.784	112	44.8642	32.7905	3.24775	0.337528	-0.850291	0.0138225	11.2975	1.08874
08A05	12C05	C05	Pentobarbital	168.625	12.486	104.333	12.1271	37.2745	4.03558	0.335902	-0.913508	0.0155445	12.6004	1.49792
08C05	12E05	E05	Yohimbine hydrochloride	172.009	11.7921	99.5	29.6564	34.2607	3.37415	0.329717	-1.15389	0.017925	11.4209	1.44002
07H05	12B05	B05	Tolazamide	176.264	11.7043	77.1667	24.7339	36.728	4.9297	0.328338	-1.20748	0.0106916	12.346	1.68612
07H06	12B06	B06	Nifuroxazide	182.829	17.7988	88	17.1231	33.7301	3.81723	0.327107	-1.25533	0.00846573	11.3127	1.32866
08D06	12F06	F06	Exemestane	179.177	21.8414	106	34.9571	35.1627	3.36503	0.326378	-1.28365	0.0177592	11.6792	1.58688
08B03	12D03	D03	Mometasone furoate	170.194	13.2257	102.333	36.8275	27.019	6.34259	0.313656	-1.77809	0.0203698	8.65199	2.17354
07H02	12B02	B02	Hexetidine	172.184	10.4294	103.5	49.3224	25.2314	5.69007	0.312381	-1.82765	0.0098027	8.6014	1.44852
08A02	12C02	C02	Ziprasidone Hydrochloride	184.872	14.7524	95.5	23.9646	25.8398	5.43546	0.307162	-2.0305	0.0120815	8.44447	1.66596
08B05	12D05	D05	Dacarbazine	164.936	15.439	112.5	33.7387	30.7352	2.54415	0.306585	-2.05293	0.0144869	9.59095	0.550348
08D05	12F05	F05	Diclofenac sodium	178.098	14.3732	92.8333	21.1227	31.4486	2.35598	0.303341	-2.17902	0.0123232	9.77834	1.02684
PLATE #13
Library Plate	Screen Plate	Well Name	Chemical name	Average	Std.dev.	Average	Std.dev.	Average	Std.dev.	Average	robust -ctrl (samples ÷ controls)	Std.dev.	Average	Std.dev.
	13G09	G09	Ebastine 5uM	200.631	10.0536	40.6667	8.39643	34.6062	3.94933	0.36814	12.0754	0.0231496	14.0162	1.67204
	13G04	G04	Lapatinib 5uM	192.317	11.6062	39.8889	15.6879	37.2649	5.88486	0.348928	10.3092	0.0422932	14.0226	3.21892
	13G06	G06	Siramesine 1uM	209.015	12.1671	32.6667	10.5	49.5287	7.72415	0.329933	8.56297	0.0253333	16.6691	3.38015
	13G10	G10	Lapatinib 5uM	191.827	5.37093	35.3333	7.90569	37.3652	8.49556	0.322937	7.91986	0.043172	13.9035	3.69992
	13G07	G07	Siramesine 10uM	190.617	9.56977	21.6667	6.34429	33.7466	5.16278	0.289428	4.83933	0.0343464	10.437	1.66527
	13G08	G08	Niclosamide 1uM	197.524	10.254	34.1111	11.0391	44.0753	9.44098	0.284994	4.43169	0.0338587	13.2527	3.60926
09A03	13F03	F03	Gefitinib	201.742	10.0546	42.7778	19.537	42.7138	8.54654	0.28142	4.10312	0.0249032	12.7139	3.11058
08H11	13E11	E11	Sertindole	200.093	9.92861	46	19.4165	40.9867	9.90387	0.264205	2.52049	0.0240871	11.8711	2.98331
08E04	13B04	B04	Zafirlukast	206.106	5.35349	39	8.51469	52.0534	7.76044	0.25745	1.89954	0.0298507	14.3452	3.21802
08F08	13C08	C08	Quipazine dimaleate salt	192.928	10.1258	46.1111	12.1701	47.2937	7.60813	0.254735	1.64991	0.0270671	12.6471	2.75681
08F05	13C05	C05	Carbidopa	197.541	13.9075	41.7778	9.3378	48.9782	5.51225	0.253215	1.51022	0.0137273	12.8339	1.61007
09A07	13F07	F07	Oxiconazole Nitrate	203.895	13.5288	38.4444	15.517	55.7734	10.2992	0.252615	1.45506	0.0268766	14.6626	3.67409
08H06	13E06	E06	Lapatinib ditosylate	201.862	12.736	41.8889	18.9568	50.6816	13.3147	0.251705	1.37138	0.025329	13.6227	4.37515
08G07	13D07	D07	Racecadotril	205.833	13.9789	39.8889	15.5278	53.1747	6.32041	0.250279	1.24024	0.0185521	13.8784	2.29105
09A10	13F10	F10	Etanidazole	203.127	9.85733	40.8889	16.7515	53.8427	8.34196	0.247788	1.01126	0.0161074	13.737	2.48199
08H07	13E07	E07	Penciclovir	207.387	12.1043	39.5556	14.7234	53.7156	8.52746	0.246995	0.93836	0.0164517	13.6893	2.39383
08E08	13B08	B08	Eburnamonine (-)	205.91	21.2981	25.5556	12.9529	50.3378	6.82406	0.246968	0.935907	0.0353756	13.3527	2.97794
08G06	13D06	D06	Cytarabine	229.641	24.1642	24	9.56556	66.029	17.29	0.246755	0.916323	0.0269644	17.1335	5.65602
08E06	13B06	B06	Carbadox	203.88	9.42389	39.7778	11.2336	49.3355	8.10261	0.246367	0.880664	0.0276115	12.8458	3.24388
08E07	13B07	B07	Rimantadine	197.647	5.89125	45.1111	14.2517	50.5678	9.62915	0.245602	0.810351	0.023638	13.3009	3.19689
08E05	13B05	B05	Butenafine	203.425	14.4035	41.4444	15.1254	48.6039	3.94693	0.245119	0.765893	0.0221464	12.8286	1.79706
09A08	13F08	F08	Rebamipide	207.399	17.416	39.4444	16.8011	51.6467	6.65214	0.245026	0.757355	0.0229139	13.4282	2.37032
08G08	13D08	D08	Folic acid	194.394	20.1669	30.5556	17.4364	49.6148	7.2617	0.244047	0.667353	0.0197528	12.5953	2.17577
08H05	13E05	E05	Tomoxetine hydrochloride	208.675	10.181	42.1111	9.0753	49.5916	7.58425	0.242858	0.558088	0.0166565	12.5504	2.08242
08H10	13E10	E10	Etoricoxib	199.654	9.48563	40.7778	7.66123	48.5914	8.26318	0.24259	0.533392	0.0198151	12.6126	2.58288
08H09	13E09	E09	Dexfenfluramine hydrochloride	202.938	16.3271	37.7778	12.8722	46.3756	8.32518	0.241799	0.460705	0.00660104	11.7583	2.1391
08G10	13D10	D10	Aniracetam	198.134	9.19488	44.4444	16.3486	48.0422	7.15173	0.240942	0.381955	0.0249905	12.5444	2.74302
09A06	13F06	F06	Flurandrenolide	201.314	15.2789	38.2222	12.8625	47.7847	4.77701	0.239484	0.247915	0.0160912	12.0127	1.57869
08H08	13E08	E08	Levetiracetam	208.92	9.71797	38.7778	12.194	48.1765	6.67784	0.237993	0.110791	0.0116538	12.1661	1.77396
08F07	13C07	C07	Demecarium bromide	205.086	14.0236	35.1111	14.1018	46.0087	6.43945	0.236887	0.0091452	0.0109897	11.6101	1.77479
08H02	13E02	E02	Alendronate sodium	201.248	9.83599	45.5556	14.6468	51.1755	10.4142	0.23679	0.00018275	0.0231684	12.9305	3.00123
08G09	13D09	D09	Benazepril HCl	205.836	12.5501	38.2222	17.6973	48.0538	8.9192	0.236786	-0.00018275	0.0163704	12.3961	2.10753
09A09	13F09	F09	Nilvadipine	200.666	14.7198	43	12.8452	49.4585	5.84648	0.236237	-0.0506262	0.011627	12.44	1.38048
08E03	13B03	B03	Tizanidine HCl	200.17	6.39387	41	13.0384	44.4155	5.69886	0.235934	-0.0784681	0.0231736	11.3973	1.92266
08G02	13D02	D02	Methoxy-6-harmalan	200.368	24.0651	34.6667	14.4827	48.2133	11.0759	0.235808	-0.0900695	0.0139145	12.1888	3.14808
08F03	13C03	C03	Harmol hydrochloride monohydrate	197.074	13.7682	40.2222	13.2077	44.6892	6.21939	0.23441	-0.218557	0.0186397	11.1034	1.9704
08G05	13D05	D05	Mercaptopurine	205.751	13.5078	35.3333	18.2071	49.4569	10.4374	0.234062	-0.250554	0.022326	12.5758	3.15834
08F04	13C04	C04	Harmine hydrochloride	204.083	15.5042	39	13.1909	46.9578	7.05374	0.233921	-0.263535	0.0162884	11.7136	2.49173
08G11	13D11	D11	Dimethisoquin hydrochloride	204.918	12.1998	31.1111	12.4544	43.8925	8.97985	0.232819	-0.364858	0.0200509	10.9392	2.51259
08F09	13C09	C09	Acipimox	206.73	7.469	37.7778	11.5518	43.7456	5.39146	0.231552	-0.481336	0.0118191	10.8585	1.75041
09A11	13F11	F11	Butirosin disulfate salt	199.102	8.85356	35.2222	18.185	50.1182	10.4763	0.230014	-0.622715	0.029953	12.4855	3.89361
	13G03	G03	DMSO	203.669	12.8952	42.1111	18.9898	45.7563	5.43539	0.229254	-0.692555	0.01331	11.0458	1.08654
	13G02	G02	Nothing	198.746	14.8752	38.2222	15.6107	46.4571	8.36403	0.228415	-0.769722	0.0167146	11.2834	2.22921
08E11	13B11	B11	Harmaline hydrochloride dihydrate	196.774	15.7331	37.5556	10.3575	40.5977	9.16502	0.227608	-0.843894	0.0131859	11.1131	2.21481
08F02	13C02	C02	Harmalol hydrochloride dihydrate	199.041	12.3965	44.3333	17.7482	46.5914	2.26258	0.22755	-0.849239	0.0196143	11.6269	0.913119
09A04	13F04	F04	Flunisolide	192.597	18.3429	37.5556	17.8683	45.1121	7.71591	0.226032	-0.988748	0.0172291	10.951	2.04352
09A05	13F05	F05	N-Acetyl-DL-homocysteine Thiolactone	205.72	12.1867	49.2222	16.9468	46.0715	7.45248	0.225893	-1.00155	0.0164313	11.3062	2.24789
08G04	13D04	D04	Pyridoxine hydrochloride	195.698	24.4512	39.1111	16.6316	44.3822	6.22168	0.225256	-1.06012	0.024761	10.9353	2.01683
08F10	13C10	C10	Diflorasone Diacetate	197.463	10.9507	40.5556	13.9384	41.5963	7.20806	0.223313	-1.23874	0.0123001	9.9985	1.67799
08E09	13B09	B09	Oxibendazol	207.381	14.6375	37.7778	7.90218	47.8858	9.49903	0.223283	-1.24148	0.0259688	11.6143	2.88992
08E10	13B10	B10	Ipsapirone	198.876	14.1057	40	9.77241	43.8027	8.91776	0.222937	-1.27331	0.0281044	11.4892	2.62177
09A02	13F02	F02	Sulmazole	197.824	10.3748	48.7778	9.4839	45.0946	5.72311	0.221959	-1.36321	0.0158838	11.0739	1.50403
08E02	13B02	B02	Tranilast	206.095	19.0702	29.2222	12.4677	40.4629	11.5202	0.221284	-1.42523	0.0177032	10.498	2.58641
08H04	13E04	E04	Thiorphan	201.176	19.9329	52.2222	20.945	41.3323	5.96073	0.219966	-1.54646	0.0173281	9.79605	1.5988
08G03	13D03	D03	Amisulpride	203.284	12.1114	48.2222	14.3856	40.5114	6.26916	0.218417	-1.6888	0.0215585	9.92692	2.04583
08F11	13C11	C11	Harmane hydrochloride	206.876	14.9578	34.8889	16.2284	43.0785	11.0574	0.216821	-1.83555	0.0174938	10.5633	2.80122
08H03	13E03	E03	Dipivefrin hydrochloride	203.617	8.06918	43.4444	14.3275	40.6211	6.72918	0.209741	-2.48644	0.018166	9.60356	1.94786
08F06	13C06	C06	Chrysene-1,4-quinone	196.505	19.8814	9.55556	5.76869	21.5015	6.51651	0.205318	-2.89309	0.0333624	5.41363	1.86269
	13G11	G11	DMSO	197.329	10.1236	42.1111	12.252	38.5913	3.17029	0.200608	-3.32605	0.0221892	9.56502	1.33715
	13G05	G05	Lapatinib 50uM	204.49	35.8385	0.555556	0.726483	9.5	4.20317	0.199912	-3.39004	0.0988137	2.1257	1.54599
PLATE #14
Library Plate	Screen Plate	Well Name	Chemical name	Average	Std.dev.	Average	Std.dev.	Average	Std.dev.	Average	robust -ctrl (samples ÷ controls)	Std.dev.	Average	Std.dev.
	14G10	G10	Lapatinib 5uM	191.689	19.0324	91.3333	51.4419	40.6467	3.03552	0.735203	15.0596	0.0662479	30.3457	4.48849
	14G06	G06	Lapatinib 5uM	193.561	24.4421	105.167	42.6071	39.8681	2.33297	0.647073	10.8375	0.0571314	26.0361	3.02247
	14G05	G05	Lapatinib 5uM	200.657	24.9158	78.6667	44.0666	38.3806	3.53504	0.628322	9.93926	0.0609745	24.6267	3.98547
	14G09	G09	Lapatinib 5uM	170.713	14.8496	135.833	56.7994	37.6126	3.49039	0.604554	8.80059	0.029642	23.0752	2.74617
09B11	14B11	B11	Avermectin B1a	185.861	10.5586	94.8333	20.292	37.8199	3.75892	0.514313	4.47736	0.0417029	19.89	3.19986
09C04	14C04	C04	Zileuton	172.747	24.1726	113.333	73.3012	43.0929	5.64678	0.478128	2.74387	0.0141327	20.8002	2.97685
09B07	14B07	B07	Lanatoside C	208.52	35.4441	15.1667	7.05455	17.1684	6.01227	0.476892	2.68466	0.0911054	9.45449	3.60867
09C05	14C05	C05	Loratadine	186.02	19.2968	102.333	31.551	43.8005	4.03143	0.475087	2.59817	0.0200155	21.12	2.06317
09C11	14C11	C11	Irsogladine Maleate	164.733	23.7215	135.667	67.8931	43.6635	5.66709	0.471505	2.42656	0.034542	21.1944	3.77636
09E11	14E11	E11	Irinotecan Hydrochloride	256.956	20.1435	46.5	16.4043	60.7115	4.38631	0.46092	1.91945	0.0271834	28.3673	2.93637
09C03	14C03	C03	Penicillamine	180.348	23.4068	94.5	40.4413	41.8266	7.26037	0.458848	1.82021	0.027062	19.9154	3.86134
09C07	14C07	C07	Nisoldipine	196.344	14.6961	91	33.7165	47.1004	4.59619	0.448978	1.34733	0.0211473	21.5271	2.5987
09C02	14C02	C02	Pranlukast	191.173	17.8269	87.5	34.157	39.4155	5.07691	0.446944	1.24991	0.0273892	18.0623	3.05358
09D11	14D11	D11	Warfarin	189.222	15.7071	90.3333	28.2678	39.9065	8.35668	0.445845	1.19724	0.0360195	18.4336	4.74203
09F10	14F10	F10	Hexestrol	185.891	19.7727	99.6667	42.7723	41.029	5.6214	0.445455	1.17859	0.0198092	18.6473	2.95249
09E10	14E10	E10	Butylscopolammonium (n-) bromide	177.419	18.9124	99.5	40.471	42.8849	4.91373	0.444947	1.15425	0.015628	19.4545	2.52447
	14G11	G11	Nothing	186.152	18.7938	89.6667	26.2805	43.2372	5.25527	0.443428	1.08145	0.0131505	19.3729	2.58618
09D10	14D10	D10	Ibandronate	182.806	29.9468	103.667	60.994	42.7585	2.49391	0.441904	1.00846	0.0358885	18.9703	1.68014
09F11	14F11	F11	Cefmetazole sodium salt	180.91	15.202	114.167	27.7158	41.6709	3.73348	0.441538	0.990926	0.0231424	18.8166	2.13632
09B03	14B03	B03	Picrotoxinin	178.319	9.01474	111.833	37.6479	37.649	5.39046	0.438737	0.856718	0.0395213	16.7968	3.42307
09F09	14F09	F09	Tetrahydrozoline hydrochloride	176.472	8.12274	122	13.0231	42.7489	5.488	0.437228	0.784447	0.018354	18.9267	2.9369
09F03	14F03	F03	Citalopram Hydrobromide	183.116	21.8928	95.3333	42.3777	37.9517	3.20034	0.434309	0.644585	0.016608	16.8141	1.37304
09F04	14F04	F04	Promazine hydrochloride	189.429	20.8774	62	28.2276	40.0165	4.02862	0.433751	0.617887	0.0334495	17.5406	2.6124
09B05	14B05	B05	Benfotiamine	189.287	17.1724	83.8333	17.7586	42.3606	5.06664	0.43215	0.541169	0.02075	18.5717	2.40277
09B10	14B10	B10	6-Furfurylaminopurine	190.477	17.3288	89.6667	27.053	41.2458	2.90635	0.432013	0.534624	0.0113802	18.1493	1.08231
09F06	14F06	F06	Venlafaxine	182.904	14.2704	110.5	26.8235	41.2973	4.87256	0.429954	0.435939	0.0212947	17.9416	2.82031
09E08	14E08	E08	Tramadol hydrochloride	193.267	8.47676	85.6667	12.3072	39.1604	1.62414	0.426145	0.253478	0.0205474	16.9831	1.2756
09E06	14E06	E06	Nitrarine dihydrochloride	179.283	8.33432	95.8333	17.5205	39.9846	3.34011	0.425038	0.200434	0.0234916	17.2899	2.07481
	14G04	G04	DMSO	194.243	33.0567	99.5	48.4469	43.4603	4.04122	0.424804	0.189252	0.0107422	18.6375	2.35888
09F08	14F08	F08	3-alpha-Hydroxy-5-beta-androstan-17-one	170.554	12.5147	128.833	50.6731	37.6615	2.21758	0.422448	0.076368	0.0518307	16.1821	2.30717
09C06	14C06	C06	Clindamycin Phosphate	187.07	12.4983	93.5	35.4274	42.0691	5.7858	0.421546	0.033159	0.0337089	18.2612	3.62661
09D02	14D02	D02	Dydrogesterone	183.109	24.7795	93.6667	37.5908	41.4843	5.95447	0.420162	-0.033159	0.022663	17.507	2.20402
	14G08	G08	DMSO	180.816	15.3137	97	60.663	42.3278	5.85754	0.420005	-0.0406625	0.0375456	18.2387	4.16739
09E07	14E07	E07	Thimerosal	204.694	3.45048	71.1667	12.5923	42.5925	6.47352	0.418206	-0.126873	0.0264769	18.1289	3.44532
09D04	14D04	D04	Opipramol dihydrochloride	179.935	19.9186	110.833	46.2446	38.0291	4.74169	0.417843	-0.14422	0.0221113	16.1725	2.3359
09F05	14F05	F05	Sulfamerazine	190.104	15.4222	80	28.1069	41.925	2.43679	0.415998	-0.232613	0.0276348	17.6906	1.9438
09D07	14D07	D07	Beta-Escin	171.559	11.4644	111.5	24.6556	37.6908	3.77792	0.415557	-0.253752	0.032794	16.0239	2.49928
09B09	14B09	B09	Suxibuzone	174.241	26.1413	104	34.3919	40.1988	4.32329	0.415179	-0.271848	0.0306943	16.9401	2.84242
09C09	14C09	C09	Acitretin	179.9	11.606	101.167	42.4331	42.7782	2.93621	0.415134	-0.274037	0.0171955	18.0573	1.57011
09F07	14F07	F07	Ethotoin	184.934	21.5978	86.1667	33.8669	39.8896	7.6653	0.41476	-0.291955	0.024273	16.73	3.69015
09D09	14D09	D09	Tazobactam	183.827	23.5305	112.667	66.9228	40.509	5.06796	0.41466	-0.296746	0.0264748	17.1953	2.96951
09C10	14C10	C10	Zonisamide	179.819	18.9722	97.3333	28.3314	39.1749	1.96803	0.413839	-0.336068	0.0157021	16.5741	1.14573
09E02	14E02	E02	Pranoprofen	187.61	21.9081	85.3333	46.1635	36.4642	7.52053	0.41341	-0.356612	0.0188327	15.1593	3.3073
09E03	14E03	E03	Secnidazole	175.731	10.0358	113.833	28.3155	38.7829	1.76448	0.412753	-0.388085	0.00679199	16.3335	0.919003
09B04	14B04	B04	Mepenzolate bromide	183.985	9.90428	84.6667	24.7763	40.3686	4.32891	0.412576	-0.396585	0.0225692	16.7709	1.70021
09B06	14B06	B06	Halcinonide	175.658	18.1368	98.8333	44.4406	40.4565	5.07833	0.411407	-0.452581	0.0414397	17.0124	3.94243
	14G07	G07	DMSO	188.01	26.0777	112.5	49.8428	41.4084	4.05629	0.410384	-0.501563	0.0436976	17.4057	3.05758
09D06	14D06	D06	Oxacillin Na	186.724	16.4173	95	24.2652	39.8561	5.74763	0.408331	-0.599956	0.0197597	16.3453	2.53612
09E05	14E05	E05	Clodronate	180.703	27.4341	107.5	59.7721	40.812	4.47971	0.407143	-0.656848	0.0339193	17.0502	3.0615
	14G02	G02	Nothing	188.465	19.2533	92.1667	31.1988	36.1611	5.69121	0.407023	-0.66258	0.0178147	15.7033	2.40421
09D08	14D08	D08	Tiludronate disodium	194.811	33.1488	86.6667	69.7156	38.3446	10.4753	0.405253	-0.747399	0.0408446	16.0997	5.08401
09E04	14E04	E04	Pempidine tartrate	182.573	16.7403	82.5	22.7134	41.8611	6.45689	0.404845	-0.766919	0.0156448	17.1964	3.00361
09D05	14D05	D05	Nalidixic acid sodium salt	178.134	16.1722	119.333	35.7752	40.2054	4.70792	0.401831	-0.911332	0.0121041	16.3635	1.73921
09C08	14C08	C08	Foliosidine	187.284	19.4553	75.3333	39.9883	39.4485	6.59056	0.401638	-0.920568	0.0356558	16.5819	2.72996
09D03	14D03	D03	Sumatriptan succinate	175.626	10.7761	114.667	20.9348	37.2926	4.98789	0.397352	-1.1259	0.017035	15.3051	2.32088
09E09	14E09	E09	Estropipate	187.669	19.1775	82.8333	28.7362	36.1397	5.7935	0.392967	-1.33596	0.0444498	15.0429	3.57485
09F02	14F02	F02	Tylosin	179.032	18.3842	109.167	31.3012	36.6338	7.55495	0.391998	-1.38243	0.033643	14.9046	3.65763
	14G03	G03	DMSO	181.433	24.0553	97.3333	34.7831	37.572	6.54391	0.38753	-1.59645	0.0147158	14.9231	2.97403
09B02	14B02	B02	Glimepiride	180.824	17.9319	108.5	42.4017	33.8876	8.05343	0.377242	-2.08935	0.027333	13.8892	2.95436
09B08	14B08	B08	Benzamil hydrochloride	181.938	15.9224	95.5	24.9139	31.1053	5.61035	0.366735	-2.59268	0.0411971	12.566	2.37398
PLATE #15
Library Plate	Screen Plate	Well Name	Chemical name	Average	Std.dev.	Average	Std.dev.	Average	Std.dev.	Average	robust -ctrl (samples ÷ controls)	Std.dev.	Average	Std.dev.
10C09	15F09	F09	Monensin sodium salt	210.622	8.34125	52.8333	20.5077	28.5881	3.41417	0.596653	8.06892	0.0550177	17.9261	1.35825
	15G10	G10	Lapatinib 5uM	199.107	23.8143	41.5	25.2725	30.5754	5.57098	0.522239	5.51286	0.0475729	16.4125	3.97874
	15G05	G05	Lapatinib 5uM	216.314	35.865	21.5	7.76531	36.1572	12.57	0.521085	5.4732	0.0664016	20.4361	8.8234
09G06	15B06	B06	Methyl benzethonium chloride	197.029	10.6983	24.6667	11.0935	36.97	4.86412	0.507916	5.02087	0.0618919	19.1508	2.83701
	15G09	G09	Lapatinib 5uM	205.596	34.1651	50.5	55.9419	35.3705	7.432	0.507021	4.99013	0.0546863	18.4118	4.82828
	15G06	G06	Lapatinib 5uM	182.951	16.1121	67.8333	37.4348	28.7193	6.8971	0.476476	3.94095	0.0330356	14.3196	3.74928
09G09	15B09	B09	Benzethonium chloride	191.536	13.4633	48.8333	26.7389	35.2057	4.06329	0.448649	2.98509	0.0271012	16.1318	2.68119
10B11	15E11	E11	Ebselen	213.176	16.4908	38.1667	18.9359	34.6882	5.86296	0.412085	1.72915	0.0805754	14.4088	4.14269
10C06	15F06	F06	Spiramycin	200.272	23.0625	49.3333	44.8538	32.3121	6.37668	0.411971	1.72524	0.0687307	13.9145	3.9383
10A02	15D02	D02	Althiazide	213.061	22.6388	35.3333	27.2666	36.1916	8.31012	0.406846	1.54921	0.0328623	14.9718	3.61748
09G07	15B07	B07	Chlorcyclizine hydrochloride	217.836	33.4163	34.1667	25.262	37.6491	6.00213	0.402371	1.39548	0.0612142	15.4415	3.7133
09H11	15C11	C11	Cefuroxime sodium salt	200.639	7.63951	51.8333	25.0473	36.2694	5.48879	0.398732	1.27049	0.0320146	15.6148	2.75658
09H07	15C07	C07	Pramoxine hydrochloride	201.54	12.5978	52.1667	35.0338	39.8484	8.22217	0.398663	1.26812	0.0337186	16.4178	4.36018
09G11	15B11	B11	Doxofylline	221.455	36.3451	49	33.6512	36.9733	6.21301	0.398187	1.25177	0.0108228	16.4138	4.1122
	15G02	G02	Nothing	214.367	24.007	48	27.8711	40.6719	11.1204	0.394245	1.11637	0.0332218	16.8123	4.41964
09G05	15B05	B05	Bromopride	221.986	22.8415	37.8333	20.2328	42.3027	4.3513	0.391334	1.01637	0.0280023	16.79	1.90647
09H10	15C10	C10	Cephalothin sodium salt	218.929	22.2144	37.6667	26.5606	30.7059	8.88705	0.389974	0.969657	0.0580917	12.4028	4.74078
10C02	15F02	F02	Nadide	219.483	17.7725	40.3333	23.0014	32.5697	8.25043	0.387456	0.883157	0.016919	13.8475	4.51439
10C03	15F03	F03	Sulfamethizole	206.984	14.2996	41.8333	19.7931	33.2825	8.98682	0.38713	0.871977	0.0313685	13.1884	3.42148
10C11	15F11	F11	Mevalonic-D, L acid lactone	206.705	19.5374	37.6667	16.561	32.0556	9.11746	0.386233	0.841163	0.026568	12.8683	3.55973
09H02	15C02	C02	Sulfabenzamide	206.927	23.7701	40.3333	24.4104	27.9837	8.14732	0.385855	0.828156	0.0473612	11.5608	3.68144
	15G11	G11	Nothing	220.593	27.0539	43.5	27.3697	37.2636	7.75623	0.382357	0.708011	0.0499904	14.7639	4.55142
09H08	15C08	C08	Finasteride	215.564	24.7584	34	11.7132	34.1631	11.2282	0.378899	0.589229	0.022669	13.0146	4.0262
09G02	15B02	B02	Trihexyphenidyl-D,L Hydrochloride	207.034	19.4574	41.5	20.0873	29.9676	9.86874	0.377528	0.542128	0.062055	12.2945	4.3701
10B02	15E02	E02	Sulfaquinoxaline sodium salt	202.987	29.2573	47.5	28.3249	37.3957	6.9407	0.37591	0.486556	0.0286695	14.4317	3.41832
09G04	15B04	B04	Famprofazone	195.424	20.7705	58	17.5727	33.7522	3.46488	0.375349	0.467296	0.0265593	13.0937	1.77826
10C10	15F10	F10	Isoetharine mesylate salt	218.344	21.7018	37.5	15.03	37.0157	4.64424	0.375231	0.463234	0.0296935	14.4817	1.92828
09H04	15C04	C04	Dipyrone	207.842	25.7586	38.3333	16.9666	36.153	5.73795	0.373241	0.394877	0.0306595	14.0203	2.99293
10B03	15E03	E03	Streptozotocin	204.875	10.3955	33.8333	9.32559	34.1907	7.8667	0.372224	0.359949	0.0232646	13.7541	3.75381
09H05	15C05	C05	Isosorbide dinitrate	212.727	39.7127	54.3333	42.9496	30.7033	9.96141	0.367111	0.184339	0.0445582	11.1474	3.57018
10A05	15D05	D05	Sulfamethoxypyridazine	208.92	20.114	29.8333	7.67898	33.8659	8.31586	0.363089	0.0461879	0.0343981	13.1025	3.3018
	15G04	G04	DMSO	217.872	24.0709	34.1667	16.6783	32.8499	8.08385	0.361179	-0.0194307	0.0259838	12.0853	3.0577
10B10	15E10	E10	Levonordefrin	225.396	49.8826	46.5	39.5361	34.327	7.36103	0.3604	-0.0461879	0.0380852	12.5643	3.46973
10C08	15F08	F08	Cefamandole sodium salt	228.625	22.1132	26	18.2099	27.7152	12.8009	0.360173	-0.0539716	0.0519425	9.94666	5.15182
10B04	15E04	E04	Metoprolol-(+,-) (+)-tartrate salt	196.266	23.0983	65.8333	52.3695	36.0782	4.40142	0.359725	-0.0693911	0.0317919	13.1115	2.00183
09G08	15B08	B08	Diphenylpyraline hydrochloride	223.273	41.5609	38	20.1594	29.4054	18.0243	0.358162	-0.123069	0.0835383	12.1313	8.93606
10A04	15D04	D04	Phenethicillin potassium salt	213.393	17.7761	53	41.5452	33.1088	3.91136	0.358125	-0.124335	0.0310613	12.2897	2.48422
09H06	15C06	C06	Sulfachloropyridazine	215.823	28.5166	49.5	21.6956	36.0844	9.70923	0.356512	-0.179743	0.0248347	13.5174	4.20114
09G10	15B10	B10	Trioxsalen	206.427	21.1774	26.6667	12.4686	33.9317	5.56942	0.355723	-0.206832	0.0568756	12.6991	3.31096
10C05	15F05	F05	Flunixin meglumine	198.041	38.9834	64.1667	56.8521	35.5914	3.84003	0.354017	-0.265435	0.0425619	13.2064	2.91686
	15G07	G07	DMSO	217.664	16.5698	34	16.5771	38.1548	3.39002	0.352762	-0.308553	0.0300477	13.8292	1.64753
10A11	15D11	D11	Balsalazide Sodium	196.188	18.1249	72.6667	33.0857	31.9043	1.81688	0.351146	-0.364049	0.030483	11.6779	1.78685
10A09	15D09	D09	Sulfadimethoxine	218.672	17.8096	39.3333	11.8434	31.6383	3.35425	0.35089	-0.372864	0.0235283	11.3558	1.26063
09G03	15B03	B03	Succinylsulfathiazole	206.636	29.3923	54.3333	33.6492	31.9935	6.3372	0.347823	-0.478198	0.029318	11.5748	2.96317
10A07	15D07	D07	Mephentermine hemisulfate	210.79	12.4916	43.3333	26.1049	33.7827	4.79617	0.347428	-0.491753	0.0202792	12.1348	2.18402
	15G08	G08	DMSO	224.955	12.2908	30.3333	13.3217	31.3118	7.21761	0.347373	-0.493667	0.0322981	11.3902	2.57454
10A10	15D10	D10	Sulfanilamide	204.521	9.87355	42.6667	33.6016	32.0889	10.1084	0.346896	-0.510056	0.0348101	11.8632	3.7254
10B08	15E08	E08	Atractyloside potassium salt	204.701	18.6694	48.3333	26.1049	36.2482	3.67242	0.346884	-0.510449	0.0148239	12.698	1.55404
	15G03	G03	DMSO	208.727	8.8674	57	33.4245	34.4469	4.10725	0.346481	-0.524305	0.0273553	12.4581	1.83294
09H09	15C09	C09	Fluorometholone	212.992	27.2315	31.3333	17.3513	36.5854	6.4244	0.346344	-0.529013	0.0432485	12.9832	3.03105
10A03	15D03	D03	Isopyrin hydrochloride	199.459	24.2808	30	27.8209	32.9997	13.2697	0.343919	-0.612296	0.0560434	11.7667	5.03056
10B06	15E06	E06	Flecainide acetate	207.272	9.28244	40.5	16.3799	29.4811	1.62826	0.341417	-0.698229	0.0211691	10.4972	0.947712
10C07	15F07	F07	Glycopyrrolate	200.072	17.2484	51.1667	26.1107	34.4905	4.623	0.339193	-0.774636	0.0114275	12.0777	1.89409
10A06	15D06	D06	Deferoxamine mesylate	215.527	16.0811	30.3333	22.151	35.7677	12.5711	0.33869	-0.791902	0.0305608	13.3331	3.9885
10B07	15E07	E07	Cefazolin sodium salt	190.063	25.2047	62.3333	25.2005	31.5671	1.25021	0.338625	-0.794153	0.0101166	11.0512	0.698018
09H03	15C03	C03	Benzocaine	204.414	19.1014	41.6667	18.9279	28.3415	4.88809	0.338501	-0.798392	0.0364289	11.0546	1.87188
10A08	15D08	D08	Liranaftate	217.064	25.5063	38.3333	25.5708	31.7081	6.66711	0.335012	-0.918249	0.0360714	10.7799	2.67305
10C04	15F04	F04	Medrysone	209.239	17.2644	46.1667	23.0253	33.7282	5.65653	0.332787	-0.994684	0.0452974	11.9391	3.35074
10B09	15E09	E09	Folinic acid calcium salt	200.224	24.8263	55.8333	27.2207	27.745	7.54393	0.329035	-1.12356	0.023991	9.44472	2.51488
10B05	15E05	E05	Flumethasone	200.972	11.2733	48.6667	29.7097	30.503	1.82443	0.320491	-1.41703	0.0333369	10.0175	0.903401
PLATE #16
Library Plate	Screen Plate	Well Name	Chemical name	Average	Std.dev.	Average	Std.dev.	Average	Std.dev.	Average	robust -ctrl (samples ÷ controls)	Std.dev.	Average	Std.dev.
	16G06	G06	Lapatinib 5uM	195.428	20.5724	63.1667	18.1264	36.5783	4.16799	0.604602	9.24396	0.0190963	22.4252	2.91827
	16G10	G10	Lapatinib 5uM	191.92	11.2661	68.1667	30.7078	32.4882	2.98272	0.590007	8.56917	0.0352802	19.6401	2.54067
	16G09	G09	Lapatinib 5uM	187.097	15.5496	55.5	18.5984	32.0613	1.62581	0.563572	7.34702	0.037656	18.4487	1.5928
	16G05	G05	Lapatinib 5uM	200.99	20.3762	39.8333	24.0451	30.954	9.03771	0.548846	6.66622	0.0904939	18.154	5.85295
10G03	16E03	E03	Podophyllotoxin	195.475	31.8077	29.6667	26.1738	24.8373	4.85222	0.518973	5.28511	0.0558622	15.5233	2.42159
10D05	16B05	B05	Fenoprofen calcium salt dihydrate	231.958	23.5913	26.6667	10.875	40.8589	10.2358	0.451388	2.16042	0.0348338	18.4683	3.98761
10F08	16D08	D08	Alexidine dihydrochloride	224.913	9.38113	27.1667	11.5484	28.2917	5.68071	0.450601	2.12405	0.0473931	14.121	2.93131
10H08	16F08	F08	Methotrimeprazine maleat salt	210.141	17.4669	35.3333	24.5085	31.3057	6.58383	0.443465	1.79413	0.0325475	14.9129	3.39625
10E04	16C04	C04	Meclofenoxate hydrochloride	218.824	25.5624	41.5	22.9674	41.3572	3.44178	0.441812	1.71772	0.0393606	18.6947	2.71913
10D10	16B10	B10	Methacholine chloride	216.11	32.2047	30.5	18.5122	40.2306	3.12826	0.434242	1.36772	0.0441698	17.2581	2.19736
10D11	16B11	B11	Pipenzolate bromide	221.894	26.798	28.6667	13.5892	36.4035	6.5865	0.43154	1.2428	0.0286821	17.0686	3.65808
10F03	16D03	D03	Leflunomide	229.285	17.4837	40	18.8892	38.1284	9.52922	0.430501	1.19476	0.0434983	17.3066	4.82118
10F09	16D09	D09	Proadifen hydrochloride	201.09	16.3895	47.8333	9.41099	33.9636	4.48659	0.430023	1.17267	0.0255269	14.6987	1.3827
10H04	16F04	F04	Cloperastine hydrochloride	212.892	32.9483	58	23.9165	41.9679	7.494	0.429968	1.17014	0.0152172	18.4929	3.47211
10H02	16F02	F02	(R) -Naproxen sodium salt	205.769	19.4613	49.1667	38.2017	34.3567	4.60895	0.42867	1.11013	0.0398344	15.6742	1.63529
10E11	16C11	C11	Isopropamide iodide	224.123	26.8161	38.1667	28.181	38.2413	4.78018	0.427682	1.06445	0.0539015	16.8387	3.51219
10H03	16F03	F03	Propidium iodide	201.581	38.1472	44	22.698	35.1614	8.2596	0.427586	1.06001	0.0316943	15.7183	4.7482
10D03	16B03	B03	Phenazopyridine hydrochloride	222.767	28.0148	46.3333	27.7032	37.0467	12.1761	0.427209	1.04259	0.0311487	17.8785	4.40881
	16G02	G02	Nothing	212.218	19.8516	34.8333	15.0255	32.7706	5.19122	0.425032	0.941942	0.0754793	15.509	3.94122
10D07	16B07	B07	Diethylstilbestrol	209.61	17.8494	42	15.2053	40.3983	3.93869	0.422472	0.823586	0.0253982	17.395	2.35358
10G08	16E08	E08	Merbromin	204.631	19.1993	54.3333	42.9682	39.3223	6.03767	0.419393	0.681216	0.0395924	16.4649	2.26462
	16G03	G03	DMSO	223.518	29.2592	38.1667	25.8567	34.2026	9.72163	0.415456	0.499188	0.0339258	15.073	3.8058
	16G04	G04	DMSO	229.265	20.294	30	20.0599	38.9053	5.82027	0.415379	0.495648	0.0250491	16.5833	2.56865
10G07	16E07	E07	Methimazole	203.602	22.7742	50.8333	42.367	34.3279	6.11016	0.411409	0.312106	0.0172271	14.2724	2.9716
10E10	16C10	C10	Sulfameter	209.689	18.8211	39.8333	22.0492	37.9835	3.19227	0.410802	0.284018	0.0307283	15.6012	1.46298
10G05	16E05	E05	Bendroflumethiazide	223.141	42.0896	44.8333	41.5327	41.4584	4.52243	0.408836	0.193145	0.0446247	17.3776	2.99917
10F02	16D02	D02	Alclometasone dipropionate	193.139	18.1029	54.1667	17.3253	35.0808	5.83721	0.407961	0.152699	0.0261281	15.2648	3.0536
10D06	16B06	B06	Piperacillin sodium salt	217.45	17.0096	34.5	13.7077	39.1265	4.70799	0.40605	0.0643466	0.0150285	16.5461	1.99364
10D02	16B02	B02	Terazosin hydrochloride	231.402	40.909	44	37.3042	40.1505	15.4373	0.405928	0.0587091	0.0575642	18.0582	8.23973
10F10	16D10	D10	Zomepirac sodium salt	216.276	32.0752	49.8333	36.5043	38.5432	10.1792	0.405773	0.0515427	0.0511021	16.3206	6.20016
10D09	16B09	B09	Ribostamycin sulfate salt	208.283	20.8602	42.6667	16.3788	36.6844	8.70591	0.405178	0.0240332	0.0495514	14.5207	3.49415
10H05	16F05	F05	Eucatropine hydrochloride	204.73	13.6138	38.8333	22.6223	38.133	3.91835	0.405126	0.0216064	0.0216661	15.5904	2.09476
10H10	16F10	F10	Pridinol methanesulfonate salt	202.261	29.1735	69.1667	44.364	40.8177	4.57013	0.404191	-0.0216064	0.020044	16.8039	2.13212
10H09	16F09	F09	Dienestrol	200.166	12.8295	44.1667	8.30462	38.1572	1.5747	0.403261	-0.0645959	0.0298178	15.7373	1.41849
10E06	16C06	C06	Ethoxyquin	209.444	31.5773	51.5	52.5081	37.2001	6.8087	0.402599	-0.0951928	0.0305232	15.421	2.70266
	16G07	G07	DMSO	201.765	21.085	53.5	29.3241	39.5989	3.62462	0.401374	-0.151828	0.0329549	16.3673	2.65248
10H06	16F06	F06	Isocarboxazid	213.616	32.1827	58	48.7237	41.5004	7.04704	0.401074	-0.165712	0.0212472	16.8565	3.65035
	16G11	G11	Nothing	203.021	17.0596	48.8333	29.2877	33.556	4.37854	0.400776	-0.179507	0.0462477	14.1495	3.6268
10E05	16C05	C05	Furaltadone hydrochloride	210.278	20.6651	46.6667	22.304	35.9377	4.01231	0.399803	-0.224496	0.0277994	14.7915	1.54907
10F07	16D07	D07	Guaifenesin	190.938	19.9377	60.1667	33.5465	32.0812	7.05346	0.397668	-0.323205	0.0196327	13.0257	2.68522
10G10	16E10	E10	Drofenine hydrochloride	233.562	27.9959	21	13.0384	32.6442	7.66892	0.397526	-0.329775	0.0490916	13.5235	3.61025
10F04	16D04	D04	Norgestrel-(-)-D	202.884	17.7348	71.3333	21.1534	34.3613	8.07333	0.393027	-0.537761	0.0277322	14.119	3.20527
10D04	16B04	B04	Demeclocycline hydrochloride	200.218	28.324	73.6667	51.8678	36.7262	7.66968	0.392867	-0.545172	0.0198397	14.9704	3.30987
10G04	16E04	E04	Clofibric acid	203.361	27.9109	43.3333	26.7557	39.1211	9.35824	0.391858	-0.591779	0.0392773	16.0821	3.69909
10F11	16D11	D11	Cinoxacin	210.718	31.7052	35.8333	25.0473	34.7959	4.71301	0.390149	-0.670806	0.0417681	13.9	2.87999
10H07	16F07	F07	Lithocholic acid	198.104	19.4456	50.3333	27.053	36.8709	9.18523	0.388993	-0.72425	0.0326855	14.8042	3.25999
10G02	16E02	E02	Clobetasol propionate	192.918	25.2014	45.6667	22.7655	26.0636	7.42709	0.388977	-0.724976	0.059532	10.9506	2.42883
10E03	16C03	C03	Sulfapyridine	198.251	13.0024	51.3333	24.7198	34.8684	10.5808	0.38858	-0.743355	0.0295422	14.4362	4.10014
10E02	16C02	C02	Butamben	220.728	26.0512	40.5	14.6526	33.6841	12.3631	0.382976	-1.00245	0.0477086	14.5084	4.51688
10H11	16F11	F11	Amrinone	215.746	30.0303	37.8333	33.5226	32.9321	8.13363	0.382176	-1.03941	0.0276905	13.5886	4.20042
10E07	16C07	C07	Tinidazole	202.003	11.4387	46.5	24.4438	31.4764	10.5023	0.380347	-1.124	0.0512254	13.1111	4.22795
	16G08	G08	DMSO	210.737	25.5805	42.5	35.6861	33.9055	6.32606	0.379983	-1.14082	0.0225359	13.002	2.73732
10E08	16C08	C08	Guanadrel sulfate	211.809	28.0781	51	24.7144	32.1492	8.07396	0.379383	-1.16854	0.0203346	12.9185	3.18436
10F06	16D06	D06	Sulfamethazine sodium salt	209.251	20.726	53.1667	22.7281	33.4133	9.55981	0.377686	-1.24703	0.0631469	13.631	4.59954
10G06	16E06	E06	Dicumarol	197.87	18.5628	56.3333	29.4596	34.4246	7.00157	0.372483	-1.48758	0.0253102	13.4673	2.94228
10G11	16E11	E11	Cycloheximide	207.851	29.5974	18.8333	16.881	29.3949	5.94972	0.365862	-1.79366	0.0602378	10.8793	3.32058
10F05	16D05	D05	Fluocinonide	202.208	15.9918	49	24.6495	28.5201	6.90126	0.363556	-1.90027	0.0382039	11.2036	3.04295
10E09	16C09	C09	Vidarabine	205.9	23.5577	71.5	41.191	39.0978	7.40147	0.362138	-1.96585	0.0160749	14.7046	2.6684
10G09	16E09	E09	Hexylcaine hydrochloride	216.247	22.6496	52	29.093	32.805	6.64462	0.358925	-2.11439	0.0263022	12.6166	2.72146
10D08	16B08	B08	Chlorotrianisene	199.701	11.0671	47.3333	8.18942	18.1615	8.34427	0.337271	-3.11553	0.0352145	7.97463	2.70915
PLATE #17
Library Plate	Screen Plate	Well Name	Chemical name	Average	Std.dev.	Average	Std.dev.	Average	Std.dev.	Average	robust -ctrl (samples ÷ controls)	Std.dev.	Average	Std.dev.
	17G09	G09	Ebastine 5uM	181.963	6.5816	62	14.3091	24.5905	3.32875	0.31142	15.1788	0.0219369	8.0917	1.38223
	17G08	G08	Niclosamide 1uM	185.5	9.06806	38.2222	12.5775	33.0033	4.59451	0.291162	12.8404	0.0283365	10.4865	2.42392
	17G04	G04	Lapatinib 5uM	171.007	9.1672	56.6667	24.4438	27.217	3.64443	0.283693	11.9783	0.0326172	8.2503	1.52582
	17G10	G10	Lapatinib 5uM	177.429	22.0546	68.1111	17.3453	33.0388	3.59917	0.273764	10.8322	0.0192098	9.43161	1.38001
	17G07	G07	Siramesine 10uM	179.51	8.32884	35.6667	7.81025	23.4344	4.77582	0.266551	9.99972	0.0280242	6.81924	1.70727
	17G06	G06	Siramesine 1uM	182.47	6.29955	54.1111	9.14391	30.3707	3.69558	0.247939	7.8514	0.0109301	7.7369	1.08525
11B02	17C02	C02	Auranofin	172.644	#DIV/0!	0.111111	0.333333	20	#DIV/0!	0.232375	6.05489	#DIV/0!	4.6475	#DIV/0!
11E03	17F03	F03	Trimeprazine tartrate	190.918	19.7695	52.3333	18.5472	25.9618	5.38854	0.203205	2.68792	0.0240732	6.04267	1.56872
	17G05	G05	Lapatinib 50uM	204.314	29.3169	7.77778	3.73423	8.64584	4.54957	0.203059	2.67109	0.0570649	2.43389	1.30955
11A10	17B10	B10	Dichlorphenamide	190.766	12.0211	57.8889	13.7062	39.5546	4.96073	0.200895	2.42131	0.0124562	8.25866	1.19372
11E05	17F05	F05	Procyclidine hydrochloride	183.506	8.29288	53.8889	19.0882	33.8292	4.07207	0.19561	1.81128	0.0144863	6.81618	1.195
11C11	17D11	D11	Ethaverine hydrochloride	182.458	11.5975	53.4444	10.6549	36.0029	3.3248	0.194675	1.70332	0.0138822	7.21159	1.04621
11C08	17D08	D08	Propantheline bromide	186.383	18.1151	59.5556	13.4081	36.0836	6.14375	0.194122	1.63945	0.0146086	7.32592	1.66149
11E04	17F04	F04	Nafcillin sodium salt monohydrate	182.326	10.7467	66.7778	13.0746	31.6479	2.61155	0.193866	1.60993	0.00825621	6.43952	0.566068
11D06	17E06	E06	Tetrahydroxy-1,4-quinone monohydrate	184.619	7.96442	59.2222	11.595	35.6134	3.62707	0.193116	1.52342	0.00831422	7.06612	0.898686
	17G03	G03	DMSO	181.806	12.6225	66.7778	20.6081	30.061	5.30351	0.191973	1.39146	0.015309	6.20983	1.37707
11D08	17E08	E08	Carbenoxolone disodium salt	187.499	7.08789	65.3333	9.32738	37.6667	3.27198	0.191103	1.29098	0.0104353	7.35777	0.815056
11C05	17D05	D05	Benzthiazide	183.789	11.6532	47.3333	13.5462	32.1907	6.35038	0.190182	1.18472	0.0155595	6.3939	1.4843
11D05	17E05	E05	Novobiocin sodium salt	185.476	13.8921	59.1111	11.9838	32.0351	4.99061	0.19008	1.17291	0.0118496	6.32073	1.15769
11E02	17F02	F02	Olanzapine	181.021	11.3351	57.4444	11.5662	27.4193	4.29821	0.189356	1.08935	0.00835879	5.97979	0.857952
11A07	17B07	B07	Trimipramine maleate salt	187.137	14.9275	53.5556	10.9671	34.533	7.07588	0.187563	0.882473	0.0197814	6.85529	1.74758
11D04	17E04	E04	Ifosfamide	184.345	14.0813	56.1111	16.7813	27.651	4.98692	0.186695	0.782279	0.0140451	5.54378	1.18399
11C03	17D03	D03	Clidinium bromide	181.393	5.99237	72.6667	9.66954	26.214	6.45165	0.186108	0.714513	0.0152103	5.15867	1.30502
11C06	17D06	D06	Trichlormethiazide	188.045	6.71684	59	18.9803	30.7922	3.55682	0.185523	0.64693	0.0126105	5.97928	0.921577
11E06	17F06	F06	Amiprilose hydrochloride	186.344	7.03796	54.3333	12.3491	31.0554	2.88049	0.184552	0.534911	0.0130329	5.95335	0.702645
11B06	17C06	C06	Fosfosal	182.011	6.52966	62.3333	13.1244	34.8557	4.29492	0.183566	0.421022	0.0114442	6.58086	0.981742
11E07	17F07	F07	Ethynylestradiol 3-methyl ether	192.445	11.739	56.8889	15.3822	32.5217	2.96028	0.183432	0.40557	0.012006	6.05855	0.73439
11A11	17B11	B11	Sulconazole nitrate	185.477	6.69719	53.2222	14.4029	36.8177	5.2902	0.183151	0.373205	0.0173547	7.00727	1.56245
11D10	17E10	E10	Ganciclovir	186.856	9.91144	61.7778	15.5063	32.4033	5.79558	0.181036	0.129013	0.00953297	6.24123	1.34379
11B05	17C05	C05	Cefsulodin sodium salt	188.179	10.8319	65.7778	14.0337	32.1289	5.85066	0.180708	0.0911967	0.0085027	6.13816	1.31529
11C04	17D04	D04	Sulfamonomethoxine	179.914	8.64318	77.1111	25.2212	25.2409	6.43632	0.180274	0.0411273	0.00915741	4.93657	1.02768
11E11	17F11	F11	Equilin	182.139	4.89438	57.7778	13.2267	28.8083	4.28963	0.180102	0.0211896	0.0117273	5.39154	0.9419
11B11	17C11	C11	Aminophylline	180.736	8.59379	59.6667	17.2988	30.6353	4.98189	0.179986	0.0078204	0.0185772	5.84547	1.44805
11B04	17C04	C04	Bucladesine sodium salt	186.656	11.7543	71.4444	19.8942	27.0962	3.87381	0.17985	-0.0078204	0.00996103	5.20727	0.789489
11A05	17B05	B05	Spectinomycin dihydrochloride	180.609	6.40204	59.1111	18.0516	32.9954	5.41072	0.179015	-0.104212	0.00956854	6.1571	1.1504
11A08	17B08	B08	Chloropyramine hydrochloride	188.324	12.7446	55.1111	16.7141	31.7932	5.56034	0.178143	-0.204931	0.0174259	6.00211	1.47805
11A04	17B04	B04	Pyrithyldione	181.431	5.39802	61.2222	14.0693	26.6693	5.05175	0.178084	-0.2117	0.0113229	5.21229	0.935395
11C07	17D07	D07	Oxalamine citrate salt	183.717	10.2885	59.4444	8.66186	32.5129	2.72459	0.177941	-0.228203	0.0119925	6.04463	0.814405
11A06	17B06	B06	Piromidic acid	187.367	9.44605	58.7778	10.7678	29.7268	4.19139	0.177276	-0.304929	0.00828525	5.58097	0.872185
11D07	17E07	E07	Indoprofen	189.688	20.3686	58	20.2176	31.8543	4.77257	0.176978	-0.339415	0.0127529	5.89385	1.177
11E09	17F09	F09	Iodixanol	184.423	5.54934	65.4444	12.4007	30.6934	2.48285	0.176665	-0.37554	0.00966379	5.7206	0.68906
11B10	17C10	C10	Moxalactam disodium salt	188.128	6.57439	60	14.6458	33.6338	3.48806	0.176245	-0.423955	0.0144268	6.05237	0.551234
11B07	17C07	C07	Suprofen	189.905	7.86329	63.2222	14.8137	30.9889	3.64111	0.176136	-0.43657	0.00908669	5.57045	0.769512
11B08	17C08	C08	Catechin-(+,-) hydrate	194.479	8.76793	54.2222	12.8041	33.6462	4.1748	0.175576	-0.50125	0.0107259	6.13714	0.912429
11A02	17B02	B02	Carbinoxamine maleate salt	187.531	8.88625	71.3333	21.1424	27.5076	5.4662	0.174783	-0.592736	0.0124101	5.53426	1.07067
11A03	17B03	B03	Methazolamide	192.873	7.81369	53.1111	9.98054	26.8911	5.54612	0.172528	-0.853061	0.0119374	5.42873	1.12966
11B09	17C09	C09	Nadolol	190.159	11.0728	61.2222	7.88635	31.6095	5.25861	0.171266	-0.998652	0.0144815	5.84384	1.18444
11E10	17F10	F10	Rolitetracycline	186.475	7.60303	63	14.4135	31.2968	5.5639	0.170869	-1.04453	0.0141014	5.5753	1.17386
11B03	17C03	C03	Cromolyn disodium salt	185.959	9.53704	56.7778	11.9873	25.6761	4.21532	0.170524	-1.08433	0.0135108	4.70234	0.802452
11D03	17E03	E03	Cefoxitin sodium salt	189.696	9.40575	59.7778	10.6393	24.587	4.45712	0.17048	-1.08938	0.0155237	4.79007	0.88151
11D09	17E09	E09	Iocetamic acid	189.953	9.58881	56.3333	14.8829	31.7486	3.29025	0.170254	-1.11551	0.0108825	5.65173	0.884701
	17G02	G02	Nothing	185.947	8.5421	70	14.3614	24.4467	4.79359	0.169609	-1.18994	0.0235955	5.19148	1.48401
11C02	17D02	D02	Azlocillin sodium salt	187.207	14.8241	54.6667	16.2942	26.0312	5.87399	0.169519	-1.20035	0.0146944	5.1935	1.16962
11C10	17D10	D10	Dimethadione	189.663	12.4736	53.4444	17.1254	29.1894	3.68047	0.169435	-1.21003	0.0224443	5.19228	1.01024
11D02	17E02	E02	Butacaine	185.151	8.68871	63.8889	14.8193	26.4264	6.71529	0.168776	-1.28607	0.0115717	5.63832	1.59854
11C09	17D09	D09	Viloxazine hydrochloride	180.001	4.86599	63.1111	16.8036	31.049	3.53308	0.168234	-1.34869	0.00752448	5.39525	0.748521
11E08	17F08	F08	(-) -Levobunolol hydrochloride	184.293	6.57914	59	16.3554	29.838	5.93488	0.167696	-1.41074	0.0137834	5.19281	1.23096
11D11	17E11	E11	Ethopropazine hydrochloride	190.351	14.0811	50.4444	18.1735	30.323	6.82579	0.167626	-1.41886	0.0125867	5.33279	1.45696
11A09	17B09	B09	Furazolidone	181.659	21.3008	68.6667	28.1425	29.3954	3.48389	0.166287	-1.57333	0.0112216	5.15413	0.686015
	17G11	G11	DMSO	192.318	14.0964	60	16.4924	28.6507	2.59523	0.161198	-2.1608	0.0113434	4.87827	0.722644
PLATE #18
Library Plate	Screen Plate	Well Name	Chemical name	Average	Std.dev.	Average	Std.dev.	Average	Std.dev.	Average	robust -ctrl (samples ÷ controls)	Std.dev.	Average	Std.dev.
	18G09	G09	Ebastine 5uM	187.606	11.3817	66.3333	15.5403	18.988	3.27742	0.300677	8.26555	0.0195153	6.03843	1.27397
	18G04	G04	Lapatinib 5uM	184.579	7.71762	69.2222	14.149	27.7769	3.0923	0.282704	7.02191	0.0243409	8.37904	1.13045
	18G10	G10	Lapatinib 5uM	180.099	11.0138	72.2222	24.7729	25.1037	2.53319	0.27749	6.66115	0.015335	7.2188	0.945442
	18G07	G07	Siramesine 10uM	196.284	14.2931	33.5556	7.66667	17.0025	2.15404	0.257051	5.24689	0.036038	4.73841	0.930265
	18G08	G08	Niclosamide 1uM	198.236	13.0333	42.3333	12.2984	24.9838	4.27335	0.248655	4.6659	0.0187979	7.03804	1.25707
	18G06	G06	Siramesine 1uM	192.369	16.2298	59.4444	22.2885	25.2507	4.28041	0.220734	2.73394	0.0110413	5.83188	1.03393
11H07	18D07	D07	Bicalutamide	190.988	11.7039	62.7778	18.4172	31.7276	4.41382	0.208473	1.88559	0.0107795	6.91402	1.2138
11F09	18B09	B09	Doxazosin mesylate	194.103	19.478	63.7778	23.5201	32.195	4.08573	0.206358	1.73918	0.014226	6.97676	1.12813
11F05	18B05	B05	Roxithromycin	204.627	21.8841	59.3333	21.5	30.5152	3.83879	0.203675	1.55358	0.0145396	6.4834	1.09679
11H09	18D09	D09	Ioversol	184.479	9.23844	62.2222	10.0844	32.0059	3.59775	0.200765	1.35221	0.00853897	6.68536	0.952386
12A04	18E04	E04	Digoxigenin	201.008	14.9586	25.3333	8.57321	28.1717	4.62053	0.196691	1.07027	0.0216594	6.63525	1.36011
12A05	18E05	E05	Meglumine	192.39	10.9654	71.4444	10.5961	29.9463	4.9133	0.196067	1.02712	0.0155739	6.20986	1.35242
12B06	18F06	F06	Aminohippuric acid	200.053	7.67401	58.4444	11.791	28.3382	4.85579	0.195044	0.956348	0.0128393	5.91748	1.25273
12A09	18E09	E09	Promethazine hydrochloride	194.985	14.4036	54.4444	15.741	28.2136	3.28817	0.194403	0.911993	0.00763711	5.70449	0.795161
11G09	18C09	C09	Acetaminophen	195.243	13.5645	47.7778	20.9808	29.7512	6.41751	0.192451	0.776945	0.023955	6.11937	1.95942
11H05	18D05	D05	Theobromine	194.438	16.6144	66.4444	25.5691	27.4308	3.99767	0.192099	0.752565	0.0143641	5.6781	0.911437
11H11	18D11	D11	Carbachol	190.382	9.24334	67	12.9808	29.764	5.64086	0.189117	0.546219	0.0174655	6.04688	1.53797
	18G11	G11	DMSO	196.156	17.2176	58	16.568	28.7367	6.87414	0.188138	0.478504	0.0147781	6.05072	1.69845
11F07	18B07	B07	Tolmetin sodium salt dihydrate	197.219	15.1382	59.7778	16.4071	26.6168	5.657	0.187407	0.427923	0.0131481	5.37106	1.41878
11F11	18B11	B11	Methylhydantoin-5-(L)	189.196	11.287	62.7778	21.1411	30.5575	8.35194	0.187391	0.426771	0.0151986	6.39188	1.98435
12B08	18F08	F08	Pipemidic acid	191.753	10.3868	64.2222	10.6745	29.64	5.80508	0.187147	0.409933	0.0139239	5.91609	1.38303
12B10	18F10	F10	Adrenosterone	189.889	9.57249	55.5556	12.269	25.344	3.05677	0.186898	0.392698	0.0186304	5.16065	0.69277
12B09	18F09	F09	Dioxybenzone	187.168	10.7368	66.3333	16.6883	27.3637	2.40542	0.186742	0.381874	0.00661276	5.36136	0.627062
11G05	18C05	C05	Methylhydantoin-5-(D)	191.371	10.6457	64.4444	6.85768	27.7936	4.03373	0.186395	0.357869	0.0136638	5.64538	0.874071
11H06	18D06	D06	Reserpine	191.159	15.4529	72.3333	18.7216	26.3909	4.56301	0.18542	0.290391	0.0116007	5.26738	0.850834
	18G05	G05	Lapatinib 50uM	219.439	20.689	6.66667	3.16228	4.81605	2.7137	0.18482	0.248914	0.0649118	1.65546	0.73572
11H10	18D10	D10	Rabeprazole	197.115	13.9419	50.1111	20.0714	25.2222	3.27353	0.184403	0.220065	0.00960098	4.88379	0.746498
12A10	18E10	E10	Diacerein	199.546	16.7624	59.6667	14.824	28.6013	5.87008	0.184298	0.212785	0.0104147	5.54219	1.28666
12B07	18F07	F07	N-Acetyl-L-leucine	190.504	14.7745	61.6667	18.4932	27.1207	2.19389	0.184261	0.210186	0.00760355	5.3565	0.489049
12B05	18F05	F05	Butylparaben	190.5	5.97387	68.3333	13.1909	26.9144	3.53418	0.183647	0.167758	0.00692893	5.23598	0.814947
11G06	18C06	C06	Simvastatin	196.152	12.1938	48.4444	7.4517	20.8986	5.38577	0.181736	0.035474	0.0115466	4.29916	1.36961
12B11	18F11	F11	Methylatropine nitrate	195.084	11.9825	64.8889	16.5336	27.2174	4.80624	0.181578	0.0245861	0.0142782	5.27056	1.18274
11G08	18C08	C08	Paromomycin sulfate	190.28	18.8201	61.1111	19.0555	24.11	7.47902	0.181248	0.00176171	0.0304063	4.73918	1.85829
11F08	18B08	B08	(+) -Levobunolol hydrochloride	190.417	11.9961	58.4444	16.2412	26.1482	5.55393	0.181197	-0.00176171	0.0214111	5.08491	1.48505
12A08	18E08	E08	Oxybenzone	196.998	14.7235	54.5556	16.6066	26.1691	3.04532	0.179862	-0.0941572	0.0134484	4.91053	0.54632
12A06	18E06	E06	Cantharidin	205.077	20.1904	50.1111	25.5218	23.1533	6.30425	0.177547	-0.254342	0.0124672	4.65086	1.58423
12A11	18E11	E11	Esmolol hydrochloride	205.694	13.3095	47.1111	16.0736	27.1007	4.73676	0.177401	-0.264474	0.0169741	5.23055	1.1965
11G10	18C10	C10	Phthalylsulfathiazole	193.092	9.43033	64.4444	16.516	24.8378	4.05117	0.176327	-0.338789	0.00786673	4.74911	0.952455
11H08	18D08	D08	Scopolamine hydrochloride	192.122	14.2722	56.3333	13.7113	24.0634	4.99036	0.17475	-0.447881	0.0112732	4.70972	1.20477
12B04	18F04	F04	Felbinac	188.267	12.2525	70.7778	19.2859	24.9393	3.50288	0.174585	-0.459281	0.0148851	4.79693	0.925232
11G11	18C11	C11	Luteolin	196.869	9.24714	58.1111	13.9413	26.0849	4.42683	0.174475	-0.466915	0.0196354	4.92671	1.20843
11H04	18D04	D04	Theophylline monohydrate	189.878	9.07392	74.4444	17.9033	25.6816	6.26364	0.174364	-0.474617	0.0144256	4.9869	1.3281
12A07	18E07	E07	Clioquinol	199.839	17.5768	60.5556	14.5268	22.2644	6.34531	0.174182	-0.487171	0.0225056	4.2892	1.38128
11G07	18C07	C07	Azacytidine-5	216.829	13.839	41.8889	14.0574	26.8209	4.7456	0.173538	-0.531749	0.0117253	5.15158	0.957026
11F06	18B06	B06	Beclomethasone dipropionate	186.369	15.0481	60.4444	20.5494	25.101	5.02635	0.172787	-0.583749	0.0176202	4.81369	1.16547
11H03	18D03	D03	Iopromide	190.114	9.46308	67	16.2327	23.203	5.67253	0.166866	-0.993402	0.0153814	4.42611	1.0879
11G04	18C04	C04	Etidronic acid, disodium salt	197.025	14.656	62.4444	27.7764	22.9172	7.34575	0.166596	-1.01208	0.0149038	4.43128	1.46361
11F10	18B10	B10	Fluvastatin sodium salt	200.509	20.6391	41.1111	15.012	19.8422	5.72117	0.165373	-1.0967	0.0184276	3.67846	1.17512
	18G02	G02	Nothing	192.814	16.704	64.4444	19.7238	22.3712	5.04713	0.16427	-1.17302	0.0122053	4.49184	1.21664
11F04	18B04	B04	Liothyronine	201.696	18.4936	52.4444	14.7827	22.2765	6.30673	0.16161	-1.35709	0.0115348	4.11628	0.925059
11G03	18C03	C03	Raloxifene hydrochloride	196.338	9.80224	64.2222	7.72622	17.9912	5.00428	0.157897	-1.61403	0.016546	3.62722	1.23672
	18G03	G03	DMSO	196.548	16.6348	58.3333	15.2233	20.0142	8.12073	0.155385	-1.78784	0.0346596	3.74624	1.91885
12B03	18F03	F03	Flubendazol	213.425	13.2406	43.7778	9.93451	24.1352	5.58045	0.152433	-1.99212	0.0146099	4.35685	1.14375
11F03	18B03	B03	Nylidrin	186.767	8.44654	69.4444	10.5132	18.2349	2.26789	0.149145	-2.21959	0.0111706	3.52741	0.40888
12A03	18E03	E03	Bemegride	193.258	11.3443	67.2222	16.1305	18.647	5.42516	0.145692	-2.45857	0.0145575	3.51256	0.966442
12B02	18F02	F02	Cortisol acetate	196.355	15.6939	63.3333	17.3925	17.1977	4.34081	0.143209	-2.63035	0.0118883	3.09762	0.862611
11H02	18D02	D02	Iopamidol	188.19	12.0404	66	19.7041	15.7527	4.15903	0.137579	-3.0199	0.00919499	3.21794	0.635267
12A02	18E02	E02	Niacin	186.747	10.4097	71.5556	11.2151	13.3157	4.49645	0.135738	-3.14732	0.0141852	2.74314	0.664627
11F02	18B02	B02	Paroxetine Hydrochloride	193.8	13.5882	65.1111	13.5134	12.5406	4.43901	0.134497	-3.23321	0.0147993	2.42611	0.707559
11G02	18C02	C02	Gabapentin	187.015	12.7308	74	14.344	15.2333	4.59823	0.133499	-3.30222	0.0118451	2.82964	0.905403
PLATE #19
Library Plate	Screen Plate	Well Name	Chemical name	Average	Std.dev.	Average	Std.dev.	Average	Std.dev.	Average	robust -ctrl (samples ÷ controls)	Std.dev.	Average	Std.dev.
	19G09	G09	Ebastine 5uM	184.368	16.8666	68.6667	30.8464	28.9922	2.75128	0.350041	9.56497	0.0276146	10.5886	1.51778
	19G04	G04	Lapatinib 5uM	185.721	12.8365	63.5556	22.8698	32.9663	4.62396	0.33421	8.51683	0.0267911	11.5821	2.28334
	19G10	G10	Lapatinib 5uM	189.639	13.5401	62.2222	15.3686	33.3459	5.01785	0.30729	6.73445	0.0247438	10.8387	2.13446
	19G08	G08	Niclosamide 1uM	196.741	18.3452	36.8889	11.0391	35.7519	4.09601	0.302535	6.41963	0.0277469	11.4598	1.56845
	19G07	G07	Siramesine 10uM	188.313	8.80327	35.1111	13.4205	26.1996	4.33439	0.290133	5.59847	0.0413243	8.29892	2.18024
	19G06	G06	Siramesine 1uM	193.541	13.1324	65.1111	19.1471	35.4055	6.02567	0.276341	4.68532	0.0206753	10.282	2.09014
12E06	19D06	D06	Thonzonium bromide	192.768	20.2044	62	18.4662	37.5764	4.18824	0.272525	4.43264	0.0177518	10.7058	1.55603
12C07	19B07	B07	Fluspirilen	190.363	17.2133	61.4444	18.8156	32.5851	3.00026	0.270785	4.31744	0.0230593	9.42621	1.36606
12G05	19F05	F05	Phenoxybenzamine hydrochloride	192.164	9.92509	70.8889	11.5048	39.8135	7.72771	0.239185	2.22518	0.0224264	10.1048	2.58315
12D06	19C06	C06	Lorglumide sodium salt	193.115	16.9459	57.8889	19.0882	37.8775	5.78224	0.236449	2.04408	0.0127144	9.29677	1.61287
	19G05	G05	Lapatinib 50uM	211.807	47.3566	5.88889	4.04489	9.40076	4.53903	0.232397	1.7758	0.0453376	3.17777	1.24812
12F06	19E06	E06	(-)-MK 801 hydrogen maleate	186.103	11.2817	66.2222	13.1603	37.466	4.48373	0.231761	1.73365	0.0142188	8.95061	1.46456
12C05	19B05	B05	Metyrapone	188.292	8.40868	62.2222	15.2952	40.8535	5.13283	0.230656	1.66053	0.0155563	9.79239	1.49905
	19G03	G03	DMSO	191.064	16.8271	58.7778	17.7748	35.5683	8.33722	0.222619	1.12835	0.0288836	8.66841	2.60168
12G11	19F11	F11	Stavudine	191.749	12.0038	56.1111	15.6241	41.1393	7.9351	0.221284	1.04002	0.00993911	9.40341	1.84676
12F07	19E07	E07	Bephenium hydroxynaphthoate	200.567	13.1072	57.5556	18.8753	38.4236	3.4457	0.221224	1.03599	0.0146637	8.95266	1.15537
12F05	19E05	E05	Flucytosine	185.722	13.7407	69.6667	18.6615	38.2556	5.09893	0.219994	0.95457	0.00935425	8.73347	1.08216
12G06	19F06	F06	Salmeterol	198.578	14.8964	69	21.7601	38.1091	4.52981	0.219792	0.941217	0.00633582	8.62131	1.16543
12E11	19D11	D11	Protriptyline hydrochloride	189.165	18.8756	58.5556	18.548	35.7326	6.4324	0.219769	0.939706	0.01282	8.12247	1.39402
12E05	19D05	D05	Rolipram	194.546	11.5768	60.6667	10.2835	37.6438	5.646	0.216716	0.737518	0.0161096	8.53288	1.49034
12G04	19F04	F04	Pralidoxime chloride	186.836	8.85769	75	13.8112	35.7333	3.56582	0.216522	0.724704	0.0159594	8.22605	0.95769
12C06	19B06	B06	Urapidil hydrochloride	198.607	15.3686	56.5556	18.3855	37.1814	5.35207	0.216469	0.7212	0.0164577	8.38883	1.61511
12F11	19E11	E11	Allopurinol	195.701	13.1046	57.3333	22.9565	38.5359	8.81612	0.211752	0.408875	0.0128684	8.39043	1.99891
12G09	19F09	F09	Timolol maleate salt	193.454	11.9793	64.7778	15.967	39.4757	6.49225	0.211153	0.369196	0.0131237	8.6728	1.58769
12F08	19E08	E08	Dehydroisoandosterone 3-acetate	197.424	14.5118	55.7778	16.521	38.9082	5.82466	0.210637	0.33505	0.016878	8.3782	1.59626
12G07	19F07	F07	Altretamine	196.61	9.88264	52.6667	8.58778	38.2462	7.84314	0.208718	0.207975	0.01631	8.31854	2.05425
12C10	19B10	B10	Nabumetone	191.735	13.6751	56.7778	16.5664	41.5414	5.56144	0.208214	0.174589	0.0146764	9.04867	1.80175
12G08	19F08	F08	Prazosin hydrochloride	198.446	12.7637	61.2222	18.4308	34.5015	3.86326	0.207362	0.11818	0.0129688	7.39274	1.06926
12D04	19C04	C04	2-Aminobenzenesulfonamide	196.326	13.3919	58.6667	15.4029	35.1737	5.86063	0.206624	0.0693759	0.0108007	7.97644	1.48894
12F09	19E09	E09	Benserazide hydrochloride	195.306	13.1435	60.1111	12.3536	39.2464	6.36472	0.206351	0.0512448	0.0138919	8.31311	1.59843
12F04	19E04	E04	Primidone	193.89	13.9142	65	22.3774	33.053	4.736	0.206228	0.0431394	0.0208338	7.49203	1.47219
12D05	19C05	C05	Estrone	195.134	13.752	58	15.3297	37.8846	6.54468	0.205949	0.0246628	0.0308489	8.23732	1.98388
12E07	19D07	D07	Idazoxan hydrochloride	192.625	13.0138	66.1111	14.6069	36.6687	6.00921	0.205883	0.0202879	0.0147138	7.82425	1.60763
12E09	19D09	D09	Nilutamide	183.829	9.19809	68.4444	17.749	37.2263	2.52301	0.20527	-0.0202879	0.00918071	7.8843	0.706489
	19G11	G11	DMSO	197.236	17.0609	56.8889	18.0585	38.8104	3.98106	0.205182	-0.026149	0.0166669	8.45062	1.04609
12E04	19D04	D04	Xamoterol hemifumarate	189.032	4.03258	70.4444	10.3454	35.1528	7.3015	0.204361	-0.0804559	0.0112734	7.76265	1.76747
12G10	19F10	F10	(+,-)-Octopamine hydrochloride	198.485	16.6634	65.5556	22.4506	39.0225	5.8521	0.201197	-0.289956	0.0138221	8.08684	1.54342
12D11	19C11	C11	L(-)-vesamicol hydrochloride	197.533	13.267	56.2222	16.5664	35.296	5.19115	0.19995	-0.37252	0.0176731	7.44978	1.45708
12D07	19C07	C07	Nitrendipine	184.101	10.5225	70.8889	25.1418	36.1674	6.06017	0.19951	-0.40164	0.00937795	7.49186	1.33854
12C08	19B08	B08	S-(+)-ibuprofen	198.242	19.8435	55.2222	14.1931	36.2837	5.46079	0.199027	-0.433624	0.0180998	7.54215	1.56643
12C09	19B09	B09	Ethynodiol diacetate	193.963	9.13508	62	13.8924	34.6326	4.92616	0.197748	-0.518337	0.0139065	7.22792	1.30307
12E10	19D10	D10	Ketorolac tromethamine	204.119	13.8633	46.5556	10.2239	36.2728	6.29598	0.19721	-0.553922	0.016797	7.47194	1.57464
12E03	19D03	D03	Thioperamide maleate	192.313	14.0361	77.3333	28.775	28.5571	3.41101	0.197154	-0.557673	0.00859786	6.35504	0.890296
12D10	19C10	C10	Bacitracin	190.084	8.02942	67.8889	14.452	35.8457	4.6478	0.196725	-0.586057	0.0118941	7.30083	1.21278
12D09	19C09	C09	Nimodipine	191.369	7.61505	74.8889	14.2955	36.1816	3.18463	0.19633	-0.612243	0.00987862	7.3382	0.824835
12D03	19C03	C03	Monobenzone	200.364	8.0449	56.5556	12.7192	31.1473	4.06214	0.195815	-0.646313	0.0228745	6.66723	0.949645
12E08	19D08	D08	Quinapril HCl	189.889	11.4186	70.3333	13.2853	35.0856	2.61192	0.195216	-0.685978	0.0111286	7.10906	0.565559
12G03	19F03	F03	Bretylium tosylate	186.713	12.745	64.1111	12.9754	30.278	8.95389	0.193999	-0.766549	0.0381355	7.30988	2.53037
12F10	19E10	E10	Iodipamide	189.405	8.07113	62.7778	20.4376	36.8978	8.24114	0.193598	-0.793073	0.0192281	7.49767	2.2507
12C11	19B11	B11	Nisoxetine hydrochloride	194.341	12.5127	59.2222	15.6985	35.5595	4.25241	0.19278	-0.847235	0.00968293	7.10503	0.791131
12C04	19B04	B04	Diloxanide furoate	188.598	9.5111	58.7778	10.9975	29.3422	5.15446	0.19067	-0.986997	0.0144298	6.40819	1.10884
12D08	19C08	C08	Flurbiprofen	189.394	10.7199	67.8889	25.8575	37.9646	6.68097	0.189883	-1.03906	0.0130817	7.54766	1.74974
	19G02	G02	Nothing	186.883	10.4904	69.7778	17.3405	33.8492	4.66024	0.188795	-1.11109	0.0201084	7.75446	1.2357
12G02	19F02	F02	Pentetic acid	190.238	10.6479	69.1111	12.0046	32.358	5.62795	0.183928	-1.43335	0.0145823	7.15559	1.41866
12C03	19B03	B03	Caffeic acid	195.538	13.7767	68.4444	19.3592	29.0046	4.64437	0.183634	-1.45284	0.0151298	6.38361	0.866063
12C02	19B02	B02	Hymecromone	191.327	11.5809	69.6667	25.2834	29.5095	5.22538	0.183249	-1.47828	0.0225745	6.94045	1.17764
12F03	19E03	E03	S(-)Eticlopride hydrochloride	192.23	12.408	64.7778	15.5867	24.1795	7.51687	0.181545	-1.59111	0.0148649	5.51203	1.41851
12E02	19D02	D02	Nizatidine	191.431	8.18114	72.8889	11.5157	27.0393	6.11904	0.172152	-2.21303	0.0214697	6.26381	1.5596
12D02	19C02	C02	(+)-Isoproterenol (+)-bitartrate salt	190.185	10.3135	81.8889	20.1398	24.0316	5.30493	0.162189	-2.87268	0.0103518	4.92905	0.833339
12F02	19E02	E02	Propofol	196.838	15.5719	66.4444	22.4951	20.1609	4.26702	0.153685	-3.43575	0.0168279	4.28948	0.973063
PLATE #20
Library Plate	Screen Plate	Well Name	Chemical name	Average	Std.dev.	Average	Std.dev.	Average	Std.dev.	Average	robust -ctrl (samples ÷ controls)	Std.dev.	Average	Std.dev.
	20G09	G09	Ebastine 5uM	179.148	15.255	62.6667	22.7486	25.0212	2.6557	0.334592	5.23951	0.0233741	8.88551	0.810718
	20G10	G10	Lapatinib 5uM	192.656	8.86532	57.4444	16.734	34.4012	7.31356	0.334391	5.23	0.0235416	12.0342	3.1617
	20G04	G04	Lapatinib 5uM	182.061	14.9109	65.5556	31.1734	31.4578	6.46103	0.326936	4.87797	0.0234531	11.0227	2.80049
	20G08	G08	Niclosamide 1uM	190.406	19.582	41.8889	12.4041	32.8201	4.96088	0.319879	4.54477	0.0290491	11.6233	2.04242
	20G07	G07	Siramesine 10uM	190.406	12.6713	39.7778	13.2644	26.6572	6.43568	0.296619	3.44647	0.0365551	8.91856	2.55899
	20G06	G06	Siramesine 1uM	183.954	10.1687	66.8889	13.8964	35.5541	6.67453	0.289464	3.10863	0.0228346	10.7615	2.66635
13D09	20F09	F09	Zuclopenthixol hydrochloride	185.417	18.6506	79.5556	29.2024	30.949	2.49952	0.260237	1.7286	0.0137855	8.41076	0.691262
12H10	20B10	B10	Proparacaine hydrochloride	199.772	16.7028	48.2222	25.5234	37.2689	6.62261	0.25499	1.48085	0.0168971	9.96153	2.12637
13C07	20E07	E07	Proscillaridin A	232.372	67.0241	3.88889	3.25747	19.1614	15.0791	0.252893	1.38185	0.0934547	6.83256	5.44404
12H09	20B09	B09	Urosiol	186.078	12.2632	65.6667	24.3824	40.3065	4.89079	0.2445	0.985572	0.0124016	10.1892	1.33452
13D06	20F06	F06	Fluvoxamine maleate	198.135	16.6446	62.1111	14.2867	39.4274	5.08078	0.243779	0.95152	0.0161421	10.0865	1.46245
13A10	20C10	C10	3-Acetamidocoumarin	196.426	16.5672	58	13.9284	40.242	4.99509	0.24199	0.867043	0.021042	10.3491	1.84746
13D11	20F11	F11	Lymecycline	196.736	9.48802	59.2222	9.66667	37.3229	5.86555	0.239744	0.761	0.0184224	9.45688	1.84793
13B10	20D10	D10	Ozagrel hydrochloride	191.93	17.0713	65	18.0208	40.9963	6.1651	0.239652	0.75664	0.0118955	10.3041	1.91773
	20G03	G03	DMSO	195.371	14.5417	61	24.5153	41.7695	7.42789	0.238105	0.683568	0.0216253	10.3842	2.56104
13D10	20F10	F10	Proguanil hydrochloride	185.639	5.09995	71.5556	24.5006	39.5064	3.45735	0.237957	0.67661	0.00807348	9.82198	0.947789
13A11	20C11	C11	Roxarsone	198.452	20.0522	52.8889	23.6138	41.8861	6.81577	0.237651	0.662167	0.01458	10.3782	2.11201
12H11	20B11	B11	Aminocaproic acid	188.14	10.0895	68.3333	9.57862	40.7394	5.69978	0.236143	0.590953	0.0172568	10.1634	2.03307
13B11	20D11	D11	Piribedil hydrochloride	183.858	10.1252	65.8889	29.9101	38.2348	6.59246	0.235341	0.553087	0.0162853	9.40305	1.83005
13C10	20E10	E10	Chlormadinone acetate	183.345	8.73138	71.5556	10.9557	34.9027	2.43495	0.233857	0.483027	0.0129373	8.49216	0.910738
13A06	20C06	C06	Floxuridine	221.117	11.9321	48.5556	9.98888	46.5562	5.34505	0.233741	0.47752	0.0158468	11.7764	1.55308
13D07	20F07	F07	Prothionamide	188.233	11.4013	77.4444	13.6758	38.933	3.59901	0.233677	0.474502	0.00824502	9.30765	1.07895
13A07	20C07	C07	Sotalol hydrochloride	189.054	9.33943	68.7778	18.6867	36.5481	4.09128	0.232153	0.402566	0.0101635	8.76691	1.15423
13B07	20D07	D07	Tracazolate hydrochloride	193.251	9.86464	63	18.4459	36.4549	4.48919	0.2303	0.315073	0.0121619	8.64686	1.23041
13A09	20C09	C09	Decamethonium bromide	184.346	7.64653	69.4444	14.808	37.0472	2.7719	0.228986	0.253	0.012225	8.90054	0.76302
13C11	20E11	E11	Phenylbutazone	193.737	7.00865	63.4444	19.4172	40.2914	3.56799	0.228566	0.233197	0.00790414	9.60212	0.816413
13B06	20D06	D06	Naftopidil dihydrochloride	187.258	9.86733	78.1111	19.3355	37.0134	3.67719	0.228078	0.21012	0.0132089	8.8927	1.14833
12H08	20B08	B08	Deoxycorticosterone	185.403	10.5945	62.4444	11.9385	36.6239	3.58383	0.227679	0.191288	0.0144856	8.87327	1.09179
12H07	20B07	B07	Megestrol acetate	183.751	11.1382	59	10.9772	36.3333	3.5242	0.227482	0.182015	0.0103331	8.6949	1.10296
13A08	20C08	C08	Gestrinone	189.167	11.5811	72.5556	20.2861	37.489	3.84617	0.227122	0.16498	0.00949742	8.79991	1.03495
	20G11	G11	DMSO	187.568	9.679	60.7778	16.231	40.4143	4.05485	0.226275	0.124982	0.0139582	9.60979	1.18781
13B09	20D09	D09	Memantine Hydrochloride	197.002	13.767	58.4444	23.8018	35.4073	4.06285	0.22568	0.0969052	0.0115568	8.3958	1.10581
13C09	20E09	E09	Norgestimate	200.46	17.4712	55.2222	14.9313	39.6936	7.53608	0.224805	0.055583	0.00970451	9.23401	2.12604
13C06	20E06	E06	Guaiacol	190.842	9.57272	72.3333	14.4049	37.3588	4.23932	0.22245	-0.055583	0.0164908	8.64348	1.53693
12H05	20B05	B05	Tyloxapol	186.555	14.923	63.8889	17.7514	32.2916	4.72923	0.221758	-0.0882579	0.0139663	7.56753	1.37368
13A05	20C05	C05	Methacycline hydrochloride	194.168	13.9936	67.6667	17.4571	36.5801	5.80653	0.220377	-0.153504	0.0166463	8.41336	1.79086
13D08	20F08	F08	Fluticasone propionate	182.782	6.60361	75.8889	19.3742	34.7155	3.64025	0.216018	-0.359286	0.010654	7.84521	1.03251
13B08	20D08	D08	Zardaverine	201.715	11.9734	56.6667	16.109	37.6585	3.26256	0.2152	-0.397934	0.0108394	8.43871	0.83444
13C08	20E08	E08	Pramipexole	185.374	8.77681	74.4444	19.1384	35.5972	3.80079	0.215	-0.407397	0.0119616	7.92486	1.13515
12H06	20B06	B06	Florfenicol	187.344	9.13645	68.7778	21.5915	36.857	4.85525	0.214778	-0.417879	0.0136921	8.61705	1.51389
13C05	20E05	E05	Oxfendazol	199.057	10.7493	53.7778	9.99722	37.1639	5.57697	0.21459	-0.426747	0.0160086	8.34281	1.29
	20G05	G05	Lapatinib 50uM	222.413	19.1277	5.77778	2.81859	10.8283	4.67412	0.207214	-0.775016	0.0654779	3.15904	1.96908
13B05	20D05	D05	Pronethalol hydrochloride	186.677	15.0372	72.2222	13.1698	32.5218	3.69546	0.203167	-0.966105	0.0147532	7.32411	1.33688
13A04	20C04	C04	Enilconazole	181.932	12.0108	70.7778	23.9049	31.6517	6.36197	0.198202	-1.20053	0.0130919	7.0446	1.32727
13D05	20F05	F05	Cyclopenthiazide	194.216	19.9191	62.5556	16.2874	33.53	4.83861	0.197994	-1.21035	0.0144701	7.06869	1.42566
12H03	20B03	B03	Toremifene	196.206	14.473	56.3333	13.8203	31.9752	8.25083	0.197411	-1.23789	0.0135712	7.53605	1.78499
13D04	20F04	F04	Ribavirin	186.914	11.3885	73.2222	16.5437	31.3828	4.36623	0.196203	-1.29492	0.0119862	6.67168	1.06626
12H04	20B04	B04	(R)-(+)-Atenolol	189.588	19.9167	63.7778	20.8853	31.0695	6.65874	0.189502	-1.61132	0.0152211	7.0343	1.52956
13D03	20F03	F03	Pizotifen malate	187.521	11.0261	64.3333	22.2486	29.6638	4.35739	0.187074	-1.726	0.0174396	6.28762	0.953328
	20G02	G02	Nothing	186.834	9.84719	74.2222	17.7044	28.8455	7.88992	0.186548	-1.75082	0.0180594	6.51349	1.885
13B03	20D03	D03	THIP Hydrochloride	198.564	9.79621	62.4444	13.7214	30.6108	4.24895	0.186024	-1.77554	0.0134387	6.59753	1.43151
13C04	20E04	E04	Dimaprit dihydrochloride	184.965	15.5239	77.2222	12.7356	29.2494	3.99511	0.1845	-1.84754	0.0100444	6.01637	0.943706
13B04	20D04	D04	Pirlindole mesylate	187.428	12.5056	64	20.4695	28.3955	6.03007	0.18332	-1.90324	0.0219052	5.93447	1.46896
13D02	20F02	F02	Gliquidone	182.229	10.8657	84.1111	14.0307	30.6751	7.44945	0.182689	-1.93305	0.0151418	6.65817	1.33556
13A02	20C02	C02	Denatonium benzoate	191.241	22.4462	76.4444	24.5312	26.9477	4.40871	0.178248	-2.14275	0.0203143	6.08253	1.3858
12H02	20B02	B02	Crotamiton	188.607	7.49107	71.3333	14.9164	27.1306	6.25102	0.176464	-2.22698	0.0167064	6.40098	1.42896
13C03	20E03	E03	Nandrolone	188.241	14.5082	63.8889	17.8497	25.8336	7.01799	0.174634	-2.31336	0.0120912	5.58791	1.66049
13C02	20E02	E02	Nitrocaramiphen hydrochloride	188.285	10.0757	69.7778	23.8735	28.0093	7.90873	0.172068	-2.43455	0.020112	6.22713	1.77354
13A03	20C03	C03	Canrenone	187.502	11.4992	72.7778	17.5056	25.895	6.52841	0.16932	-2.56429	0.0154899	5.41507	1.59797
13B02	20D02	D02	Remoxipride Hydrochloride	186.41	7.93448	71.7778	10.9176	23.4572	6.10874	0.165914	-2.72509	0.0140878	5.0095	1.05626
PLATE #21
Library Plate	Screen Plate	Well Name	Chemical name	Average	Std.dev.	Average	Std.dev.	Average	Std.dev.	Average	robust -ctrl (samples ÷ controls)	Std.dev.	Average	Std.dev.
	21G10	G10	Lapatinib 5uM	180.239	24.3621	80.3333	52.7358	24.3438	6.29022	0.505841	7.48224	0.0676003	12.8574	4.2084
13F05	21C05	C05	Sertraline	190.345	10.5302	65	39.2275	32.1222	2.99797	0.48888	6.79133	0.0373881	16.0161	2.45287
	21G06	G06	Lapatinib 5uM	186.051	6.2731	54.8333	18.411	25.7926	5.695	0.467346	5.91415	0.0726836	13.0005	4.44045
13H11	21E11	E11	Pyrvinium pamoate	186.222	17.6828	40.3333	9.87252	35.3887	6.02671	0.466698	5.88777	0.035421	16.6116	3.38962
	21G05	G05	Lapatinib 5uM	174.591	20.8732	84.1667	62.384	26.7712	4.29567	0.463428	5.75457	0.0396454	12.8782	3.11431
	21G09	G09	Lapatinib 5uM	183.185	21.926	62	37.0405	26.5147	2.18816	0.457369	5.50775	0.0341688	12.6373	2.10476
13H02	21E02	E02	Halofantrine hydrochloride	180.396	22.341	75.8333	51.7587	31.7416	3.64957	0.397844	3.08306	0.034789	13.1268	2.10262
14A04	21F04	F04	Penbutolol sulfate	184.624	12.8282	55.6667	17.7951	34.4058	1.81713	0.366129	1.79116	0.0120375	12.9442	0.834428
13E02	21B02	B02	Alfadolone acetate	183.006	14.7859	83.3333	30.533	34.411	5.10464	0.363261	1.67433	0.0165904	13.301	2.49457
13F04	21C04	C04	Deptropine citrate	196.386	23.1609	53.6667	19.8863	32.4482	4.32647	0.362624	1.64839	0.0115155	12.2418	1.71926
14A02	21F02	F02	Etomidate	185.551	7.9656	48.3333	28.4652	28.7081	10.3346	0.353833	1.29029	0.0462898	9.9512	3.90069
14A09	21F09	F09	Piperacetazine	196.519	30.5219	58	36.8022	31.3492	5.78627	0.348598	1.07705	0.0230116	11.3566	2.57538
13F03	21C03	C03	Trapidil	201.354	20.8734	54	39.4968	39.8313	8.49437	0.34429	0.901549	0.0181324	14.0315	3.60312
13F06	21C06	C06	Ethamsylate	180.846	7.80001	72.6667	15.0953	32.2407	5.73922	0.343354	0.863429	0.0210658	11.4048	2.62181
13E11	21B11	B11	Talampicillin hydrochloride	183.302	32.3261	86.6667	59.8587	34.1314	3.67416	0.341879	0.80333	0.0195026	11.7915	1.75161
13E06	21B06	B06	Apramycin	188.839	17.5278	78.5	28.8981	32.2646	5.46709	0.341467	0.786562	0.0170818	11.3863	2.26865
13G03	21D03	D03	Tiletamine hydrochloride	189.724	13.9329	67.3333	25.4375	34.3889	4.36752	0.340378	0.742218	0.025501	11.8068	1.79863
14A03	21F03	F03	Tridihexethyl chloride	190.952	15.3262	52.8333	13.0141	28.3326	7.3937	0.334668	0.509619	0.0324893	9.57606	2.66515
13H07	21E07	E07	Alcuronium chloride	187.27	17.0793	60.1667	26.0723	34.0009	3.81267	0.334411	0.499137	0.0256458	11.5713	1.43552
13F02	21C02	C02	Flucloxacillin sodium	174.715	7.68972	62.8333	32.431	28.6022	4.0877	0.334348	0.496567	0.0145192	10.0339	1.31041
13E04	21B04	B04	Azapropazone	201.482	24.2211	56.8333	35.8966	34.1532	4.3222	0.33359	0.465692	0.0160582	11.9669	2.02331
13H03	21E03	E03	Articaine hydrochloride	192.571	13.3728	63.6667	33.122	31.7337	2.59178	0.329086	0.282234	0.0152122	10.7106	0.861102
13F07	21C07	C07	Moxonidine	187.016	11.6865	66	20.938	29.3811	5.24242	0.326659	0.183361	0.0139601	9.79675	1.75116
13E05	21B05	B05	Meptazinol hydrochloride	182.161	15.858	77.1667	27.658	32.438	2.68572	0.326172	0.163553	0.00909031	10.9605	1.2589
	21G03	G03	DMSO	178.981	22.1965	89.8333	48.3959	31.4889	2.93268	0.325286	0.127436	0.0139935	10.4219	0.829786
	21G02	G02	Nothing	194.991	21.8707	73.5	18.8335	29.4236	6.19901	0.325106	0.120102	0.0386727	10.2107	2.60937
13H05	21E05	E05	Pancuronium bromide	180.428	16.7937	54.3333	33.3806	29.0344	2.96186	0.324639	0.101079	0.0116932	9.75686	0.931688
13F10	21C10	C10	Tribenoside	188.219	27.979	82.5	42.0416	35.4103	4.83343	0.324458	0.0936971	0.0179796	12.0329	2.64962
14A11	21F11	F11	Quinethazone	179.741	13.5704	69.6667	19.2838	29.4164	3.79263	0.323086	0.0378231	0.0305079	9.77105	1.81442
13G11	21D11	D11	Torsemide	180.59	21.4246	63.8333	34.2603	32.7316	5.62138	0.322871	0.0290541	0.0345933	11.1329	2.89988
13H06	21E06	E06	Molindone hydrochloride	174.604	16.026	99	31.4579	32.9481	3.2103	0.322684	0.0214514	0.0207913	10.9672	1.57376
13F08	21C08	C08	Etilefrine hydrochloride	200.135	21.0517	43.5	19.2951	29.3688	4.44301	0.321631	-0.0214514	0.0159497	10.1337	0.901317
13G02	21D02	D02	Isradipine	181.648	22.4677	60.3333	27.7825	29.3235	4.44574	0.320509	-0.0671276	0.0232113	10.1925	1.82274
13E08	21B08	B08	Fursultiamine Hydrochloride	184.223	22.8239	91	56.678	29.4062	4.39286	0.31776	-0.179117	0.0171363	9.52921	1.76791
13H09	21E09	E09	Methyldopate hydrochloride	179.22	16.2863	78	33.2506	30.2093	2.9058	0.31622	-0.241841	0.0253351	9.77275	1.45284
13H04	21E04	E04	Nomegestrol acetate	206.481	21.3661	53.3333	44.5182	31.5364	3.88638	0.316078	-0.247625	0.0124045	10.5052	1.4058
13G06	21D06	D06	Letrozole	173.386	19.4558	77.8333	34.5393	29.0467	3.57976	0.314935	-0.294208	0.0176673	9.60006	1.45662
	21G07	G07	DMSO	185.549	15.8984	80.3333	29.3098	28.8279	4.04393	0.314062	-0.329757	0.0395383	9.12296	1.55553
14A06	21F06	F06	Sertaconazole nitrate	192.683	21.8146	60.5	15.411	29.7436	3.97613	0.31178	-0.422716	0.0238574	9.68012	1.4993
	21G04	G04	DMSO	183.818	19.5613	77	27.6116	31.8525	4.26833	0.311684	-0.426616	0.0201388	10.335	1.96392
13E03	21B03	B03	Alfaxalone	174.911	11.7899	90.6667	28.4441	29.0966	5.19235	0.311203	-0.446212	0.0136424	9.38282	1.83405
13F11	21C11	C11	Rimexolone	171.265	20.3856	97	53.7476	24.4151	3.29842	0.310842	-0.460926	0.0236067	7.79923	1.34944
13G07	21D07	D07	Arbutin	183.317	19.0798	81	44.8553	28.7226	4.71849	0.309239	-0.526203	0.0177842	9.30624	1.53268
13G05	21D05	D05	Nifurtimox	186.135	23.6986	78.5	38.5422	28.5959	3.71138	0.3085	-0.556305	0.0126995	9.21283	1.33588
13H10	21E10	E10	Levocabastine hydrochloride	177.242	17.7997	93.3333	53.6159	26.8668	4.88902	0.306942	-0.619775	0.0137741	8.66869	1.6038
13G10	21D10	D10	Risperidone	187.312	21.6823	90.8333	39.0867	25.2814	5.33742	0.306844	-0.623785	0.020482	8.09842	1.59835
14A07	21F07	F07	Repaglinide	176.706	22.4	68.5	30.6513	29.498	2.95759	0.306729	-0.62847	0.0172079	9.36977	1.28478
13F09	21C09	C09	Alprostadil	197.084	34.3238	73.5	40.1036	28.7038	5.09976	0.30588	-0.663045	0.0256316	9.25523	2.23178
13H08	21E08	E08	Zalcitabine	189.095	26.4822	55.1667	43.522	30.1227	4.66191	0.305873	-0.663344	0.0191487	9.74374	1.86039
13E07	21B07	B07	Epitiostanol	189.136	14.7506	49.1667	22.7721	24.9572	9.65202	0.305407	-0.682316	0.0312591	8.1327	3.39136
13E09	21B09	B09	Gabexate mesilate	194.637	35.1803	45.5	32.3033	26.074	6.75028	0.302852	-0.786382	0.0297868	8.25931	2.00263
	21G11	G11	Nothing	180.471	12.067	81.6667	30.3557	23.886	3.50043	0.300864	-0.86736	0.0265947	7.83527	1.18724
13G08	21D08	D08	Tocainide hydrochloride	183.622	13.1164	79.5	31.8104	26.9636	6.52745	0.297503	-1.00429	0.0148908	8.6026	1.94015
13G04	21D04	D04	Isometheptene mucate	203.797	22.1475	56.6667	27.8328	19.5872	7.49274	0.294252	-1.13672	0.0236073	6.50704	2.35935
13E10	21B10	B10	Pivampicillin	181.727	26.407	100.667	70.3098	22.8095	4.59574	0.292722	-1.19904	0.0162474	7.29247	1.60691
14A05	21F05	F05	Prednicarbate	188.617	23.1021	49.3333	33.2906	26.7832	4.68923	0.288813	-1.35825	0.0181942	8.16863	1.54581
14A10	21F10	F10	Oxyphenbutazone	190.117	17.6551	71.6667	21.0111	26.1645	3.82607	0.286029	-1.47167	0.0151196	7.8486	1.42021
13G09	21D09	D09	Benzathine benzylpenicillin	192.825	24.8121	52.6667	22.447	24.9236	5.48936	0.283761	-1.56407	0.0109325	7.44131	1.54795
14A08	21F08	F08	Piretanide	168.855	24.6591	89.8333	32.0962	25.0564	2.9775	0.282915	-1.59851	0.0213565	7.35676	1.37103
	21G08	G08	DMSO	185.218	16.3142	80.3333	57.8953	26.3097	7.59579	0.278481	-1.77911	0.0316301	8.13095	2.42687
PLATE #22
Library Plate	Screen Plate	Well Name	Chemical name	Average	Std.dev.	Average	Std.dev.	Average	Std.dev.	Average	robust -ctrl (samples ÷ controls)	Std.dev.	Average	Std.dev.
	22G09	G09	Ebastine 5uM	183.155	10.9716	53.6667	6.22495	22.7995	3.67141	0.317412	8.76511	0.0263662	7.73106	1.37246
	22G04	G04	Lapatinib 5uM	181.297	21.4966	66.6667	16.2865	30.4347	5.36385	0.310418	8.23708	0.0167186	9.99295	1.72094
	22G07	G07	Siramesine 10uM	185.279	11.5766	39.3333	12.2474	26.0835	4.53326	0.308071	8.05993	0.0231714	8.69516	1.89985
	22G08	G08	Niclosamide 1uM	184.704	12.6115	37.3333	9.75961	32.1202	6.15444	0.298864	7.36488	0.0231843	10.3798	2.644
	22G10	G10	Lapatinib 5uM	184.525	10.0398	60.7778	14.6525	29.7704	4.15618	0.296702	7.20167	0.0167698	9.3248	1.57003
14C11	22C11	C11	Vorinostat	206.8	15.2846	31.3333	9.60469	31.7059	5.62371	0.249844	3.66436	0.0168581	8.54596	1.75603
	22G06	G06	Siramesine 1uM	183.509	7.53277	73.8889	15.2106	30.3908	6.20542	0.246757	3.43128	0.0149258	7.92767	1.95039
14B05	22B05	B05	Levopropoxyphene napsylate	176.746	5.20456	76.7778	14.9564	36.5704	5.44658	0.218247	1.27912	0.00913143	8.26266	1.39367
14E07	22E07	E07	D-cycloserine	183.499	9.83401	73.1111	17.0766	35.4783	3.42854	0.217929	1.25511	0.00976244	8.09692	1.09917
14B07	22B07	B07	Trifluridine	222.479	22.7999	35.3333	7.28011	42.9181	6.38588	0.217139	1.19547	0.016463	9.65097	1.64162
14D08	22D08	D08	Formestane	190.846	18.5561	64.8889	14.0396	32.2311	4.80814	0.21707	1.19022	0.0175491	7.54813	1.38457
14B08	22B08	B08	Oxprenolol hydrochloride	186.488	10.848	64.5556	21.6339	31.8613	5.55807	0.216607	1.15525	0.0149804	7.32081	1.52081
14F08	22F08	F08	(-)-Isoproterenol hydrochloride	189.818	7.90186	64	14.5258	34.5242	4.12654	0.215706	1.08729	0.0130112	7.68853	1.1222
14D07	22D07	D07	Ciprofibrate	185.266	9.73094	77.1111	18.937	35.9113	2.54298	0.215503	1.07195	0.0133371	8.03216	0.923422
14D09	22D09	D09	Benzylpenicillin sodium	189.846	13.1511	56.4444	15.3306	35.22	4.16046	0.214418	0.99001	0.0121127	7.87517	1.28413
14F06	22F06	F06	Cyclopentolate hydrochloride	184.333	12.988	76	24.5764	31.4706	3.19456	0.21403	0.960723	0.0148022	7.02737	1.02783
14C08	22C08	C08	Ticarcillin sodium	188.624	7.20934	66.7778	17.355	33.5914	4.83333	0.213918	0.952316	0.00801581	7.4174	1.22485
14D06	22D06	D06	(R)-Propranolol hydrochloride	185.436	10.0299	69.2222	16.9099	33.5573	4.36493	0.213134	0.893112	0.00834146	7.63596	0.969937
14B09	22B09	B09	Ondansetron Hydrochloride	188.713	7.78847	54.2222	11.0202	33.4146	4.37851	0.211455	0.766336	0.0109753	7.42558	1.09313
14C09	22C09	C09	Thiethylperazine malate	186.244	9.89059	63.7778	16.4224	28.3596	4.55225	0.211377	0.760464	0.0130829	6.37371	1.3432
14E08	22E08	E08	2-Chloropyrazine	184.292	9.57631	70.1111	19.2772	33.4046	2.99063	0.211002	0.732137	0.0110365	7.30501	0.963188
14C07	22C07	C07	Methantheline bromide	191.098	12.4782	57.1111	14.5469	36.1395	6.34631	0.207958	0.50238	0.0135361	7.84925	1.66489
	22G11	G11	DMSO	188.435	9.60008	58.7778	19.0051	34.0676	5.23189	0.207389	0.459395	0.0134269	7.56244	1.18038
14D11	22D11	D11	Methiazole	198.528	10.3319	53	11.7367	37.2981	7.44445	0.207318	0.45403	0.0137875	8.28445	1.97982
14C05	22C05	C05	Meprylcaine hydrochloride	192.653	10.3367	66.4444	18.7824	33.2326	4.32262	0.206154	0.366215	0.0130986	7.28293	1.30997
	22G03	G03	DMSO	186.428	12.055	65.8889	14.278	32.9584	4.666	0.205254	0.298225	0.0177862	7.26631	1.39044
14D05	22D05	D05	Cyproterone acetate	187.878	11.1869	66.8889	16.0736	33.679	4.95793	0.204447	0.2373	0.0209138	7.41856	1.54723
14D10	22D10	D10	Chlorambucil	198.458	8.32037	55.6667	10.9772	32.6353	7.48781	0.204418	0.235121	0.0128259	7.05146	1.51647
14F05	22F05	F05	Sulfadoxine	189.296	17.708	62.5556	21.8123	32.8987	5.26231	0.204285	0.225118	0.0158309	6.95336	1.43962
14F07	22F07	F07	Estriol	183.434	7.95123	68.7778	13.5349	29.3952	3.10022	0.203654	0.177434	0.00945949	6.26659	0.726112
14E06	22E06	E06	Topiramate	192.942	17.792	58.2222	19.1493	30.2508	4.28645	0.203436	0.161013	0.0102463	6.48459	0.949726
14E11	22E11	E11	Homosalate	190.068	9.37423	57.7778	14.9062	34.8441	6.15021	0.203306	0.151211	0.00919252	7.37445	1.20775
14F11	22F11	F11	Toltrazuril	191.515	15.0208	54.6667	13.0863	33.7329	3.72326	0.201866	0.0424799	0.0109829	7.27409	0.878335
14E09	22E09	E09	(+,-)-Synephrine	187.875	15.3296	58.5556	16.816	32.2418	4.9564	0.200741	-0.0424799	0.0143918	6.94633	1.40839
14B06	22B06	B06	Piperidolate hydrochloride	194.892	11.1771	58.5556	21.0066	33.8113	6.22957	0.199625	-0.126677	0.0132563	7.28121	1.5835
14F10	22F10	F10	Nialamide	185.784	11.3268	61	11.3578	33.4727	4.46714	0.199206	-0.158296	0.0143717	7.05252	1.24917
14E05	22E05	E05	Leucomisine	181.04	11.6507	70.6667	16.8152	32.7981	6.20342	0.199052	-0.16994	0.0129716	6.96757	1.64048
	22G05	G05	Lapatinib 50uM	201.866	21.8425	11.7778	5.49495	8.71811	3.87502	0.1984	-0.219193	0.0509592	2.07092	1.07537
14B11	22B11	B11	Oxaprozin	192.668	8.53955	52.7778	15.7542	30.9482	6.13741	0.197379	-0.296249	0.0142507	6.66214	1.37702
14E10	22E10	E10	(S)-(-)-Cycloserine	188.438	11.9788	65.2222	18.356	31.2326	5.56353	0.19675	-0.343692	0.0109402	6.45822	1.13546
14C10	22C10	C10	Mesalamine	187.976	12.1281	64.7778	23.5254	28.4659	7.82363	0.196483	-0.363902	0.0146853	6.00604	1.93619
14C06	22C06	C06	Milrinone	183.863	12.8139	72.4444	26.0101	29.8813	6.91133	0.194026	-0.54933	0.0108866	6.24555	1.57837
14D03	22D03	D03	Lansoprazole	177.585	10.0549	69.8889	11.7094	28.561	5.5713	0.19283	-0.639672	0.0154055	6.01334	1.3884
14F09	22F09	F09	Sarafloxacin	185.113	12.1297	62.8889	23.369	29.3594	3.04913	0.192319	-0.678222	0.0145318	6.16751	0.851787
14F04	22F04	F04	Misoprostol	187.705	10.7642	58.7778	18.9985	33.088	3.98531	0.191903	-0.709646	0.011313	6.9013	0.953035
14B10	22B10	B10	Propoxycaine hydrochloride	182.373	11.499	64.1111	9.11653	27.0022	5.93624	0.190774	-0.79485	0.0159867	5.49128	1.37686
14C03	22C03	C03	Ioxaglic acid	183.824	10.1068	65.7778	14.2459	30.2768	6.21095	0.186744	-1.09906	0.0176739	6.41208	1.56342
14E04	22E04	E04	Isosorbide mononitrate	176.309	10.5611	72.1111	14.1372	27.8821	5.77402	0.185287	-1.20911	0.0199368	5.66523	1.44496
14B03	22B03	B03	Iopanoic acid	192.576	12.0636	62.8889	14.278	28.6371	7.9199	0.184281	-1.28499	0.0184407	6.39422	1.71622
14F03	22F03	F03	Ranolazine	183.645	8.60565	71.2222	18.7335	28.2846	3.41202	0.184026	-1.3043	0.0150184	5.96121	0.831626
14D04	22D04	D04	Bethanechol chloride	188.687	9.2711	64	11.6404	28.0888	3.82939	0.183788	-1.32225	0.0104428	5.75155	0.75456
	22G02	G02	Nothing	186.87	9.93133	65.8889	14.9703	29.6395	5.94253	0.182106	-1.44921	0.0171343	6.36722	1.37592
14C04	22C04	C04	Naftifine hydrochloride	188.566	7.48025	73.5556	11.6416	27.542	5.04428	0.181862	-1.46761	0.0127932	5.49522	1.23661
14F02	22F02	F02	Spaglumic acid	183.898	11.6515	69.7778	20.2038	27.5629	4.88236	0.177512	-1.79602	0.01571	5.77699	1.41668
14E03	22E03	E03	(-)-Eseroline fumarate salt	180.447	5.82521	75.1111	24.0595	27.8256	7.09235	0.175054	-1.98156	0.019951	5.71266	1.45116
14B04	22B04	B04	Pivmecillinam hydrochloride	178.305	10.9245	66.6667	21.2838	25.9109	4.4862	0.174651	-2.01201	0.0182059	5.48633	0.945334
14E02	22E02	E02	(S)-propranolol hydrochloride	181.226	11.658	72.6667	16.0078	25.9324	5.98407	0.169437	-2.40561	0.0183275	5.60949	1.45268
14C02	22C02	C02	Phensuximide	193.686	8.1666	66.8889	20.3927	25.5578	4.61186	0.168309	-2.49074	0.0156358	5.68266	1.03284
14D02	22D02	D02	Imidurea	189.054	11.646	54.7778	12.2554	27.5676	4.58017	0.164615	-2.76958	0.0174279	6.01467	1.29561
14B02	22B02	B02	Moricizine hydrochloride	189.29	5.10277	62.7778	16.2387	24.6178	7.59512	0.160292	-3.09593	0.0210727	5.41797	1.60085
PLATE #23
Library Plate	Screen Plate	Well Name	Chemical name	Average	Std.dev.	Average	Std.dev.	Average	Std.dev.	Average	robust -ctrl (samples ÷ controls)	Std.dev.	Average	Std.dev.
	23G09	G09	Ebastine 5uM	179.563	11.2135	74.2222	16.8581	25.6359	3.35641	0.329974	7.2366	0.0217987	8.95728	1.51294
	23G04	G04	Lapatinib 5uM	182.852	8.7159	75.4444	22.8151	31.3269	4.522	0.307088	5.95625	0.0403746	10.2292	2.58802
	23G10	G10	Lapatinib 5uM	178.568	14.1697	57.3333	25.4657	29.6583	4.10185	0.306201	5.90667	0.0178652	9.34418	1.57191
	23G08	G08	Niclosamide 1uM	181.039	11.0759	36.4444	9.59311	28.3687	2.3688	0.298445	5.47271	0.0142531	9.33627	1.14374
	23G07	G07	Siramesine 10uM	191.776	13.8705	39.8889	13.9682	23.3059	4.54445	0.285697	4.75955	0.0249758	7.2701	1.58032
	23G06	G06	Siramesine 1uM	188.036	6.88261	65	13.351	29.4059	5.94183	0.253802	2.97518	0.0122599	7.91869	1.81629
14G10	23B10	B10	Rifabutin	191.017	10.6664	62.4444	16.3563	30.9544	4.54973	0.223737	1.29319	0.0105712	7.38381	1.142
14H09	23C09	C09	Cefepime hydrochloride	191.454	11.1326	69.3333	19.6977	35.4382	5.24556	0.2226	1.22962	0.0107602	8.26217	1.34346
15B08	23E08	E08	Carvedilol	186.037	14.3546	69.2222	21.9987	28.7124	5.48163	0.221317	1.15782	0.010976	6.59593	1.36306
15A09	23D09	D09	Mepivacaine hydrochloride	189.852	14.2778	65.1111	21.7224	34.1073	5.13104	0.221092	1.14524	0.012438	7.9229	1.37861
14G09	23B09	B09	Mephenytoin	193.059	12.4277	58.3333	25.0948	37.1214	3.88525	0.218804	1.01722	0.0176629	8.63459	1.43012
15B11	23E11	E11	Diclazuril	182.954	12.7022	56.3333	11.4018	35.4415	3.73747	0.218044	0.974706	0.00479115	8.04916	0.750391
15A07	23D07	D07	Potassium clavulanate	190.008	9.92587	64.1111	19.4	34.844	3.78127	0.217873	0.965137	0.00812042	7.98522	0.964883
15A06	23D06	D06	Fleroxacin	188.801	13.9871	73.1111	20.6425	33.597	3.37941	0.21773	0.957135	0.00876175	7.68228	0.92737
14G05	23B05	B05	Clonixin Lysinate	187.99	9.32581	61.1111	15.672	35.3414	3.28848	0.21674	0.901768	0.00974618	7.88995	0.887224
14H07	23C07	C07	Dorzolamide hydrochloride	193.383	16.3694	69	19.6214	35.4756	6.34424	0.216547	0.890961	0.01316	8.11445	1.80004
14G07	23B07	B07	Meropenem	194.547	15.9535	59.4444	16.5915	35.4611	5.05167	0.216103	0.866112	0.0141603	8.03609	1.48482
15B09	23E09	E09	Methenamine	186.019	6.62186	72	21.4068	31.6469	5.39001	0.214367	0.768987	0.00763122	7.11642	1.42914
14G06	23B06	B06	Verteporfin	187.233	14.8594	63.1111	13.1762	34.3321	8.13325	0.213856	0.740415	0.0225902	7.88808	2.44135
15C06	23F06	F06	Celecoxib	196.178	12.0922	61.7778	14.3943	33.7871	5.92348	0.212652	0.673084	0.00674478	7.51954	1.35971
15B07	23E07	E07	Caffeine	189.943	18.7721	67	21.225	34.7361	5.4548	0.212024	0.637915	0.013852	7.68577	1.52589
15C07	23F07	F07	Candesartan	188.562	12.8042	63.4444	18.1735	34.0857	3.2692	0.211175	0.590411	0.00785068	7.52034	0.546425
14H06	23C06	C06	Ronidazole	183.249	15.3748	75.3333	12.278	34.0765	3.86703	0.209426	0.492591	0.0182418	7.54382	1.28553
15C08	23F08	F08	Fludarabine	190.289	5.68059	68.6667	20.0998	33.4349	3.97231	0.209408	0.491549	0.00855937	7.29362	1.08818
14H05	23C05	C05	Saquinavir mesylate	194.485	15.9513	64.5556	24.4546	33.2032	5.69725	0.209213	0.480686	0.0114941	7.42742	1.66928
15B10	23E10	E10	Phentermine hydrochloride	194.79	14.1536	56	17.3494	31.7117	4.05681	0.207421	0.380434	0.0116976	6.97629	1.09707
15C09	23F09	F09	Cladribine	238.248	14.038	40.5556	8.94582	43.0974	6.05176	0.205266	0.259836	0.014881	9.13101	1.80674
14H08	23C08	C08	Azaperone	187.563	11.0522	72.1111	14.8782	28.0962	4.1319	0.204553	0.219949	0.00939683	5.96264	0.97723
15A10	23D10	D10	Rifaximin	191.263	15.5513	56.7778	13.2644	27.9582	5.06844	0.204031	0.190752	0.0132869	6.09955	1.15224
15C10	23F10	F10	Vardenafil	199.038	16.5152	58.6667	15.411	34.481	5.65018	0.203501	0.161113	0.0110315	7.33045	1.42197
14G08	23B08	B08	Ramipril	182.459	11.5161	71.3333	20.7304	30.6468	5.43357	0.202174	0.0868943	0.0132985	6.56018	1.47935
	23G03	G03	DMSO	192.729	11.819	70.5556	20.8273	34.6534	4.49097	0.2002	-0.0235583	0.0190176	7.70165	1.48507
15C05	23F05	F05	Carprofen	190.565	12.8608	61.4444	14.9341	30.3595	3.47071	0.199068	-0.0868943	0.0158787	6.46166	0.903893
15A11	23D11	D11	Estradiol Valerate	187.367	8.38105	63.5556	12.6601	31.6116	6.43405	0.198881	-0.0973556	0.00921841	6.66182	1.36296
15C11	23F11	F11	Fluconazole	189.019	13.1255	67.5556	17.5436	30.7041	3.55221	0.198596	-0.113327	0.00874059	6.42057	0.909005
15B06	23E06	E06	Amcinonide	183.47	8.79874	69.2222	19.5434	30.6674	2.75839	0.198195	-0.135754	0.00723135	6.50274	0.672636
14H10	23C10	C10	Clocortolone pivalate	185.736	12.6435	61.1111	12.5643	29.3631	5.77396	0.194996	-0.314703	0.0125384	6.28957	1.47803
14H11	23C11	C11	Nadifloxacin	194.771	9.01922	54.2222	13.9623	33.0103	6.07095	0.194686	-0.332038	0.0126944	6.92112	1.6387
	23G11	G11	DMSO	188.301	14.0046	66	20.9464	32.0311	3.4272	0.194367	-0.3499	0.0109831	6.62413	0.555051
15A08	23D08	D08	Valproic acid	191.916	11.1034	63.3333	12.659	29.67	4.10766	0.194364	-0.350044	0.0102583	6.25031	0.827073
14H04	23C04	C04	Viomycin sulfate	187.463	7.18619	65.8889	19.3484	29.5975	4.46904	0.193624	-0.391441	0.0172798	6.24052	1.20111
15A05	23D05	D05	Sulbactam	192.393	12.2067	68.2222	19.8228	30.649	5.7218	0.192793	-0.437956	0.0111053	6.39612	1.26075
15C04	23F04	F04	Cefdinir	184.047	10.0405	75.7778	18.4104	32.9491	4.74784	0.192353	-0.462553	0.0154499	6.79139	1.2303
14G11	23B11	B11	Parbendazole	199.183	14.4568	45.1111	8.57969	34.4909	6.73863	0.19061	-0.560104	0.0131689	7.10479	1.57421
15B05	23E05	E05	Anethole-trithione	186.008	11.9037	62.1111	17.1205	27.8148	5.94409	0.183786	-0.941824	0.0117143	5.52634	1.34066
14G04	23B04	B04	4-aminosalicylic acid	187.761	11.1941	65	19.9123	27.3164	6.45787	0.18207	-1.03785	0.025126	5.80844	1.66042
15B04	23E04	E04	Bromhexine hydrochloride	185.351	11.5841	70.6667	26.0576	27.2143	5.49998	0.181109	-1.09159	0.0102854	5.38875	1.20241
15A04	23D04	D04	Doxycycline hydrochloride	187.984	12.5404	68.4444	26.8287	26.5762	5.49334	0.180377	-1.13256	0.0151307	5.52453	1.07468
15A03	23D03	D03	Anastrozole	189.324	11.9884	64	14.7733	27.7192	4.96927	0.172176	-1.59136	0.0101816	5.51314	0.798583
14G03	23B03	B03	Fexofenadine HCl	191.181	16.622	64	12.4298	27.1214	3.25011	0.168852	-1.77733	0.014433	5.74391	0.986208
	23G05	G05	Lapatinib 50uM	219.984	27.2363	7.22222	3.66667	8.76946	4.04298	0.167915	-1.82975	0.0514057	2.47965	1.20578
14H03	23C03	C03	Procarbazine hydrochloride	186.685	16.8294	60.7778	10.9747	23.8123	4.43458	0.165014	-1.99201	0.00630148	4.77218	0.803674
15C03	23F03	F03	Dopamine hydrochloride	191.896	12.4211	70.1111	29.1867	25.8288	7.35253	0.163098	-2.09922	0.0217159	4.93557	1.39711
15C02	23F02	F02	Famciclovir	194.863	8.60613	63.5556	10.8295	23.6632	4.20793	0.16008	-2.26809	0.00880382	4.88664	1.0183
15B03	23E03	E03	Melengestrol acetate	184.694	11.187	67.2222	17.5981	19.0168	3.66376	0.158126	-2.37736	0.0123795	3.95571	0.967793
15B02	23E02	E02	Acetylcysteine	179.174	8.42267	71	16.5454	19.2321	3.55164	0.154783	-2.56439	0.0111759	4.03275	0.584467
14G02	23B02	B02	Perindopril	192.88	13.7091	62.6667	13.8293	19.4921	5.3254	0.153136	-2.65655	0.0176553	4.28281	1.28145
	23G02	G02	Nothing	187.155	10.1029	70.8889	11.2965	22.3625	6.11836	0.151027	-2.77454	0.0176203	4.40399	1.49236
15A02	23D02	D02	Buspirone hydrochloride	186.285	5.72332	76.4444	16.0399	16.2005	2.7652	0.144548	-3.13701	0.0138451	3.37923	0.699093
14H02	23C02	C02	Mecamylamine hydrochloride	187.831	11.309	70.5556	24.643	17.041	5.40545	0.143858	-3.1756	0.0243165	3.51684	0.965993
PLATE #24
Library Plate	Screen Plate	Well Name	Chemical name	Average	Std.dev.	Average	Std.dev.	Average	Std.dev.	Average	robust -ctrl (samples ÷ controls)	Std.dev.	Average	Std.dev.
	24G09	G09	Ebastine 5uM	185.298	16.5882	58.5556	16.5462	21.5689	2.91134	0.311712	6.86127	0.0146236	7.20929	1.11654
	24G04	G04	Lapatinib 5uM	190.605	8.37831	69.1111	11.613	29.2282	6.09342	0.305546	6.48704	0.0196005	9.47398	2.53525
	24G10	G10	Lapatinib 5uM	181.188	12.8476	72.5556	23.6755	26.6978	4.09861	0.282217	5.07098	0.0169148	8.06935	1.55174
15H11	24F11	F11	Hexachlorophene	185.461	14.3742	41.7778	12.4878	30.4282	7.29204	0.277043	4.75693	0.0168702	9.026	2.13083
	24G08	G08	Niclosamide 1uM	186.745	16.4424	35.5556	10.4775	25.8882	4.55806	0.271399	4.41439	0.0269139	8.05121	1.64998
	24G07	G07	Siramesine 10uM	192.528	14.907	36.2222	9.58877	22.1919	2.15059	0.269971	4.32769	0.0233218	6.69831	1.0526
	24G06	G06	Siramesine 1uM	192.968	10.6869	52.7778	18.1644	29.4743	5.39062	0.239691	2.48974	0.0132126	7.31239	1.38221
15E08	24C08	C08	Desloratadine	183.992	10.6533	70.1111	12.8496	31.932	3.18107	0.234067	2.14839	0.0162074	7.89124	1.12332
15D05	24B05	B05	Ambrisentan	187.434	12.7299	73	16.109	39.0253	5.19054	0.227602	1.75597	0.0133692	9.28993	1.61226
15E07	24C07	C07	Sparfloxacin	187.419	11.866	69.1111	20.4478	37.259	5.22524	0.223218	1.48986	0.0163626	8.71474	1.63804
15G08	24E08	E08	Docetaxel	188.638	17.5097	37.4444	9.30203	39.0098	6.12597	0.219512	1.26493	0.018557	9.34482	1.8597
15D07	24B07	B07	Enoxacin	190.039	9.81212	60.2222	13.0554	35.6947	4.47624	0.217847	1.16384	0.0162867	8.1337	1.44228
15D09	24B09	B09	Granisetron	185.632	13.6586	60.2222	19.709	34.7788	4.30467	0.215297	1.0091	0.00875221	7.92093	1.0247
15F09	24D09	D09	Telmisartan	187.789	17.7222	55.6667	17.4213	30.7325	3.30795	0.213615	0.907006	0.0129513	6.91687	1.01362
15D10	24B10	B10	Anthralin	179.48	11.1357	63.4444	13.0299	32.3601	2.8412	0.213606	0.906425	0.0168702	7.3899	1.03076
15F07	24D07	D07	Benztropine mesylate	188.44	15.7256	58.6667	10.7005	30.7087	4.4815	0.212641	0.847851	0.0142496	6.96188	1.4645
15D11	24B11	B11	Lamotrigine	195.046	14.7641	52.7778	17.3261	33.2998	7.61546	0.212429	0.835004	0.0197995	7.83757	1.73193
15G07	24E07	E07	Montelukast	188.294	8.21193	67.5556	16.3104	31.3439	4.5781	0.211419	0.773707	0.0184983	6.82815	1.27085
15F04	24D04	D04	Azithromycin	186.832	10.7649	77.4444	25.7445	34.8175	5.93812	0.211277	0.765099	0.0214077	8.14204	1.95847
15E05	24C05	C05	Ethinylestradiol	187.471	14.8757	48.3333	9.23309	34.0686	5.20474	0.211202	0.76055	0.0206685	7.8586	1.59785
15D08	24B08	B08	Olopatadine hydrochloride	185.866	10.6638	70.5556	20.0257	34.7389	4.35126	0.210499	0.717864	0.00929254	7.58825	1.17653
15G09	24E09	E09	Cilnidipine	191.043	14.0871	59.4444	18.4331	33.4837	3.44496	0.209312	0.645793	0.0069958	7.34143	0.964957
15H09	24F09	F09	Sildenafil	192.09	13.2416	62.6667	16.6283	34.1162	5.05126	0.208958	0.624296	0.00997485	7.38517	1.16259
15F08	24D08	D08	Vecuronium bromide	184.957	8.32813	69.3333	11.7154	31.4794	4.50013	0.208955	0.624157	0.011715	6.96647	1.01976
	24G03	G03	DMSO	188.815	12.7558	73.1111	20.7933	33.7995	3.09932	0.207079	0.510267	0.0207647	7.29289	1.0245
15G05	24E05	E05	Olmesartan	189.334	8.17699	65.4444	12.9336	34.0132	4.66665	0.205728	0.428267	0.0122811	7.27524	1.09665
15F06	24D06	D06	Losartan	185.122	12.3582	70.6667	16.7407	34.812	3.68381	0.205543	0.417057	0.0120057	7.59368	1.09244
15D06	24B06	B06	Triclosan	185.312	10.9945	63.2222	10.2808	32.1642	7.14841	0.202573	0.236758	0.0132987	7.14847	1.69992
15G06	24E06	E06	Racepinephrine HCl	181.295	16.0053	78.3333	20.8026	31.9321	3.41635	0.201972	0.200257	0.010357	6.85883	0.792573
	24G05	G05	Lapatinib 50uM	208.138	16.7648	8.88889	3.1798	8.58183	3.31576	0.201449	0.168533	0.042538	2.39129	0.870191
15H07	24F07	F07	Rosiglitazone	188.012	12.6272	67.2222	13.9264	30.8294	3.92958	0.201112	0.148101	0.0144704	6.54517	1.18198
15E09	24C09	C09	Clarithromycin	194.239	11.6432	57.3333	12.7377	32.479	2.26765	0.19945	0.0472003	0.00805542	6.82588	0.640388
15E06	24C06	C06	Fluocinolone acetonide	181.435	5.48739	74.8889	18.6242	29.5835	3.50987	0.199153	0.0291698	0.0100177	6.31472	0.911102
15F11	24D11	D11	Bifonazole	193.378	5.96827	62.1111	12.3637	34.5126	5.63642	0.198192	-0.0291698	0.0175037	7.27969	1.52844
15E04	24C04	C04	Aripiprazole	188.011	10.0686	66.1111	16.8852	30.8941	6.08027	0.197975	-0.0423187	0.00700743	6.69476	1.51313
15H06	24F06	F06	Pravastatin	185.882	16.3087	76.6667	24.1143	27.9133	4.10721	0.197694	-0.0593598	0.0128688	5.93061	1.18585
15F10	24D10	D10	Nalmefene hydrochloride	188.396	11.3216	58.4444	19.3333	31.804	3.8903	0.197268	-0.0852524	0.0107856	6.81571	0.872118
15H10	24F10	F10	Acetylsalicylic acid	185.464	11.2324	63.1111	11.858	30.7199	4.84115	0.196411	-0.137275	0.0127068	6.31705	1.25251
15H05	24F05	F05	Rufloxacin	188.488	18.9565	71.7778	26.1428	28.3895	5.37106	0.194444	-0.25663	0.015016	5.95635	1.38299
15H08	24F08	F08	Rivastigmine	190.216	17.8976	62.7778	17.873	30.7949	4.81555	0.194435	-0.257191	0.0133441	6.42152	1.14581
	24G11	G11	DMSO	187.279	9.54073	68.4444	15.9382	32.5541	4.56688	0.193881	-0.29084	0.0154779	6.6417	0.931779
15G11	24E11	E11	Fosinopril	187.686	17.4161	57.2222	15.0564	33.211	6.11022	0.192651	-0.365468	0.0147747	6.88038	1.79559
15G04	24E04	E04	Gemcitabine	244.245	19.7746	36	8.27647	45.9861	5.70768	0.192446	-0.377925	0.015107	9.29706	1.58354
15G10	24E10	E10	Imiquimod	180.958	10.7071	68.3333	19.105	31.9215	5.96665	0.192061	-0.401301	0.0171879	6.52029	1.56251
15E11	24C11	C11	Tulobuterol	181.371	14.0209	67.2222	15.9826	31.4239	3.52595	0.191112	-0.458925	0.0122322	6.27682	0.803984
15E10	24C10	C10	Tripelennamine hydrochloride	172.007	13.0092	72	16.0234	30.5287	6.45869	0.19076	-0.480287	0.0108414	6.1914	1.53034
15D04	24B04	B04	Mitotane	181.292	11.2101	67.2222	11.2114	29.8568	5.43027	0.190631	-0.488105	0.0133499	6.81933	1.23912
15F05	24D05	D05	Ibudilast	191.182	11.7515	63.2222	17.5555	32.6776	6.32715	0.186196	-0.757295	0.015485	6.58613	1.5165
15H04	24F04	F04	Formoterol fumarate	190.188	15.2973	68.7778	15.8412	27.029	6.20692	0.183634	-0.912806	0.015885	5.47062	1.40908
15F03	24D03	D03	Atorvastatin	178.51	12.9138	68.6667	13.3417	24.7193	4.53295	0.179354	-1.1726	0.0125807	5.11741	0.751919
15F02	24D02	D02	Topotecan	208.996	12.3906	24.5556	5.0525	15.8171	4.83319	0.179138	-1.18573	0.0216124	4.09424	1.87005
15D03	24B03	B03	Mesna	192.17	15.3061	66	14.7733	25.9102	5.88845	0.173693	-1.51619	0.0215413	5.53341	1.18727
15H03	24F03	F03	Moxifloxacin	193.825	12.7517	62.4444	28.6667	24.4096	3.81489	0.172912	-1.56364	0.0201832	4.77737	0.917646
	24G02	G02	Nothing	198.918	13.0539	61.1111	16.0269	25.4253	3.12938	0.168132	-1.85377	0.00872383	5.00213	0.642597
15E03	24C03	C03	Cyclophosphamide	185.26	13.6851	75.2222	18.5592	23.1473	4.82425	0.166973	-1.92413	0.00857967	4.53503	0.858214
15G03	24E03	E03	Bosentan	186.092	12.4769	65.5556	22.3445	23.2416	3.11932	0.164868	-2.05189	0.0114831	4.40681	0.796977
15H02	24F02	F02	Imatinib	182.18	13.7343	61.2222	20.1853	19.6287	4.75749	0.163275	-2.14855	0.0187574	4.06609	1.18727
15G02	24E02	E02	Gatifloxacin	189.414	16.7773	66	15.9138	19.6339	5.44652	0.148559	-3.0418	0.0140668	3.91882	1.12794
15E02	24C02	C02	Clofibrate	185.022	7.29722	73.8889	27.0206	18.4767	3.65819	0.14787	-3.0836	0.0148428	3.81677	0.505286
15D02	24B02	B02	5-fluorouracil	216.005	14.5748	47.3333	12.0727	19.9166	2.83976	0.139203	-3.60968	0.0144479	3.83565	0.649118

## Sheet: Prestwick_Firs_Round_HITS
Prestwick first round screen, hits with z-score above 2,00										PNLA score	z-score
				Perinuclear Area (µm2)		Cell Count		Lysosome Number per cell		Av. size of LAMP2 puncta (µm2) per cell			Av. area covered by LAMP2 puncta (µm2) per cell
Library Plate	Screen Plate	Well Name	Chemical name	Average	Std.dev.	Average	Std.dev.	Average	Std.dev.	Average	robust -ctrl (samples ÷ controls)	Std.dev.	Average	Std.dev.
01A03	01B03	B03	Allantoin	195.858	14.8535	45.4444	14.0989	72.6665	7.52511	0.276489	2.47453	0.0165386	20.6734	2.66909
10F08	16D08	D08	Alexidine dihydrochloride	224.913	9.38113	27.1667	11.5484	28.2917	5.68071	0.450601	2.12405	0.0473931	14.121	2.93131
07B09	10F09	F09	Artemisinin	175.228	11.5042	90.1667	15.4456	32.7258	2.17979	0.405071	2.36576	0.0133458	13.6721	1.12494
02F07	03E07	E07	Astemizole	170.732	8.30905	91.6667	40.9031	28.673	3.63322	0.401793	2.50397	0.0521508	11.924	2.44258
11B02	17C02	C02	Auranofin	172.644	#DIV/0!	0.111111	0.333333	20	#DIV/0!	0.232375	6.05489	#DIV/0!	4.6475	#DIV/0!
09B11	14B11	B11	Avermectin B1a	185.861	10.5586	94.8333	20.292	37.8199	3.75892	0.514313	4.47736	0.0417029	19.89	3.19986
08C10	12E10	E10	Azelastine HCl	183.484	15.1491	110	40.9536	36.171	4.76804	0.425981	2.58747	0.0114965	15.6486	2.42219
09G09	15B09	B09	Benzethonium chloride	191.536	13.4633	48.8333	26.7389	35.2057	4.06329	0.448649	2.98509	0.0271012	16.1318	2.68119
05E09	08C09	C09	Bepridil hydrochloride	193.198	13.3827	82.3333	22.9928	37.1007	3.56156	0.431281	2.67222	0.02453	16.2863	2.0321
06A09	09B09	B09	Butoconazole nitrate	203.77	27.791	30.8889	10.8102	60.5746	10.804	0.299973	2.25953	0.0291289	18.5951	4.70007
02G04	03F04	F04	Chlorhexidine	176.619	23.1608	63.1667	26.6865	35.4827	6.6919	0.391112	2.04713	0.0210709	14.752	2.95875
01G05	02C05	C05	Chlorpromazine hydrochloride	180.369	21.3154	90.1667	65.801	32.4825	3.85613	0.351639	2.54334	0.0211376	12.0234	1.87193
04G07	07B07	B07	Clemastine fumarate	209.375	22.2317	33.8889	16.5109	64.06	14.5319	0.35496	3.19105	0.0297902	23.7045	6.55991
05F07	08D07	D07	Clofazimine	185.853	23.934	93.1667	45.3229	33.7468	2.7862	0.456331	3.57546	0.0512897	15.5173	1.95111
05E04	08C04	C04	Colchicine	213.361	30.8648	35.3333	11.4134	30.3034	6.53912	0.466285	3.93438	0.056846	15.9221	5.20371
01D06	01E06	E06	Dapsone	199.044	10.0906	45.5556	16.9345	72.2221	7.06864	0.274701	2.28921	0.0144259	20.0258	2.69506
05G09	08E09	E09	Dequalinium dichloride	171.196	24.4761	85.3333	37.0333	33.9786	5.54535	0.424404	2.42425	0.0447769	15.023	3.67783
15E08	24C08	C08	Desloratadine	183.992	10.6533	70.1111	12.8496	31.932	3.18107	0.234067	2.14839	0.0162074	7.89124	1.12332
11A10	17B10	B10	Dichlorphenamide	190.766	12.0211	57.8889	13.7062	39.5546	4.96073	0.200895	2.42131	0.0124562	8.25866	1.19372
06D11	09E11	E11	Epiandrosterone	204.395	20.9441	31.5556	19.5007	55.1745	4.81729	0.297059	2.0931	0.0210386	16.5712	1.63778
03E11	05B11	B11	Fenbendazole	191.32	18.0582	37.8333	17.2559	35.8603	9.73703	0.439186	3.37078	0.0404457	16.94	5.33646
04C11	06C11	C11	Fendiline hydrochloride	182.812	22.5514	78	50.9588	35.3085	5.2285	0.422249	2.20588	0.0441305	15.1523	3.57624
10D05	16B05	B05	Fenoprofen calcium salt dihydrate	231.958	23.5913	26.6667	10.875	40.8589	10.2358	0.451388	2.16042	0.0348338	18.4683	3.98761
04H11	07C11	C11	Fluphenazine dihydrochloride	205.663	13.9146	33	9.70824	44.9377	8.44232	0.352405	3.08683	0.0418221	17.0843	4.66887
12C07	19B07	B07	Fluspirilen	190.363	17.2133	61.4444	18.8156	32.5851	3.00026	0.270785	4.31744	0.0230593	9.42621	1.36606
05G07	08E07	E07	GBR 12909 dihydrochloride	182.556	14.9816	98.1667	31.2116	35.7781	3.36458	0.430723	2.65208	0.0220806	15.5029	1.32623
09A03	13F03	F03	Gefitinib	201.742	10.0546	42.7778	19.537	42.7138	8.54654	0.28142	4.10312	0.0249032	12.7139	3.11058
13H02	21E02	E02	Halofantrine hydrochloride	180.396	22.341	75.8333	51.7587	31.7416	3.64957	0.397844	3.08306	0.034789	13.1268	2.10262
15H11	24F11	F11	Hexachlorophene	185.461	14.3742	41.7778	12.4878	30.4282	7.29204	0.277043	4.75693	0.0168702	9.026	2.13083
04E04	06E04	E04	Homochlorcyclizine dihydrochloride	203.336	14.5253	41.3333	18.8962	33.6086	3.42544	0.47938	4.74319	0.0307381	16.1311	2.14519
09C11	14C11	C11	Irsogladine Maleate	164.733	23.7215	135.667	67.8931	43.6635	5.66709	0.471505	2.42656	0.034542	21.1944	3.77636
08A08	12C08	C08	Itraconazole	173.312	17.3487	114	34.7851	32.6389	4.78672	0.457119	3.79769	0.0325541	15.8795	2.75261
05G10	08E10	E10	Ketoconazole	190.346	15.3997	73.8333	23.4727	34.6868	6.06108	0.428791	2.58245	0.023451	15.2009	3.05418
09B07	14B07	B07	Lanatoside C	208.52	35.4441	15.1667	7.05455	17.1684	6.01227	0.476892	2.68466	0.0911054	9.45449	3.60867
09C05	14C05	C05	Loratadine	186.02	19.2968	102.333	31.551	43.8005	4.03143	0.475087	2.59817	0.0200155	21.12	2.06317
12D06	19C06	C06	Lorglumide sodium salt	193.115	16.9459	57.8889	19.0882	37.8775	5.78224	0.236449	2.04408	0.0127144	9.29677	1.61287
02E07	03D07	D07	Mefloquine hydrochloride	188.354	23.4789	42.6667	34.3084	37.3404	6.9856	0.402851	2.54924	0.0403621	15.7782	2.33929
02F06	03E06	E06	Methotrexate	204.037	8.31297	53	25.5734	52.4497	6.06863	0.407954	2.76748	0.0407432	21.9822	4.24027
09G06	15B06	B06	Methyl benzethonium chloride	197.029	10.6983	24.6667	11.0935	36.97	4.86412	0.507916	5.02087	0.0618919	19.1508	2.83701
07B02	10F02	F02	Metixene hydrochloride	185.774	12.4235	83.6667	17.0489	26.896	8.26774	0.435856	4.48503	0.0845385	12.8883	5.07573
04H06	07C06	C06	Minocycline hydrochloride	191.77	13.0383	39.3333	13.9014	79.6149	9.98932	0.331056	2.216	0.0204426	26.4583	3.89404
10C09	15F09	F09	Monensin sodium salt	210.622	8.34125	52.8333	20.5077	28.5881	3.41417	0.596653	8.06892	0.0550177	17.9261	1.35825
01D11	01E11	E11	Niclosamide	180.317	15.8011	30.8889	6.03002	42.3423	4.70424	0.310436	5.99193	0.0416995	14.1934	3.3115
03G06	05D06	D06	Nifenazone	213.684	23.3769	25.1667	19.9942	43.1151	5.53175	0.412642	2.12673	0.032406	18.663	2.9831
02B11	02F11	F11	Nocodazole	192.898	21.6456	35.8333	10.3811	33.6546	5.42359	0.369098	3.73074	0.0299084	13.0248	2.75733
04B05	06B05	B05	Nortriptyline hydrochloride	205.044	18.2573	57.6667	37.628	31.9916	3.8781	0.471383	4.38805	0.0368255	15.3001	2.54919
04E07	06E07	E07	Perhexiline maleate	205.294	16.765	51.6667	26.9196	36.5698	4.23545	0.448241	3.36025	0.0613541	16.6892	2.894
02E06	03D06	D06	Perphenazine	193.757	17.5018	40.8333	21.6094	38.8356	3.78802	0.448867	4.51744	0.0370631	18.3164	2.42814
12G05	19F05	F05	Phenoxybenzamine hydrochloride	192.164	9.92509	70.8889	11.5048	39.8135	7.72771	0.239185	2.22518	0.0224264	10.1048	2.58315
10G03	16E03	E03	Podophyllotoxin	195.475	31.8077	29.6667	26.1738	24.8373	4.85222	0.518973	5.28511	0.0558622	15.5233	2.42159
07G07	11F07	F07	Pregnenolone	209.767	13.4194	43	14.1686	57.4217	6.65812	0.304709	3.62019	0.0184238	17.8066	2.77424
07H11	12B11	B11	Prenylamine lactate	173.318	25.1331	111.833	56.432	37.5215	4.43981	0.435152	2.94392	0.0194058	16.8367	2.21047
05H10	08F10	F10	Prochlorperazine dimaleate	193.349	17.1219	90	15.284	35.2833	1.47253	0.443872	3.12623	0.0196756	15.8692	1.32107
13H11	21E11	E11	Pyrvinium pamoate	186.222	17.6828	40.3333	9.87252	35.3887	6.02671	0.466698	5.88777	0.035421	16.6116	3.38962
04H09	07C09	C09	Quinacrine dihydrochloride dihydrate	234.322	6.51786	27.7778	8.72894	57.3934	7.69579	0.473053	8.00822	0.0438132	28.0798	4.14176
08H11	13E11	E11	Sertindole	200.093	9.92861	46	19.4165	40.9867	9.90387	0.264205	2.52049	0.0240871	11.8711	2.98331
13F05	21C05	C05	Sertraline	190.345	10.5302	65	39.2275	32.1222	2.99797	0.48888	6.79133	0.0373881	16.0161	2.45287
07B06	10F06	F06	Terconazole	179.099	10.7423	96.8333	23.7016	33.445	3.03897	0.417164	3.19825	0.0259732	14.2831	1.92282
02G10	03F10	F10	Thioproperazine dimesylate	194.018	25.3452	86.5	49.7423	39.3198	3.86189	0.392999	2.12784	0.0379617	16.0362	2.98979
01H09	02D09	D09	Thioridazine hydrochloride	187.486	24.772	63.3333	34.1682	30.6272	4.7719	0.398136	5.70555	0.0556716	12.492	3.38842
07E03	11D03	D03	Thiostrepton	235.343	11.3688	22	10.0499	41.5027	11.0856	0.303181	3.53757	0.0484631	15.3819	5.35945
12E06	19D06	D06	Thonzonium bromide	192.768	20.2044	62	18.4662	37.5764	4.18824	0.272525	4.43264	0.0177518	10.7058	1.55603
03F07	05C07	C07	Tiapride hydrochloride	234.109	47.8366	24.1667	23.413	46.0763	6.07169	0.421006	2.51871	0.0460663	21.0723	3.89603
04H04	07C04	C04	Trifluoperazine dihydrochloride	200.376	20.4475	45.1111	14.4952	51.286	10.6209	0.330568	2.19609	0.0309888	18.5276	4.38857
01F04	02B04	B04	Triflupromazine hydrochloride	184.327	27.2555	70.3333	52.0909	29.7279	3.19611	0.354769	2.75624	0.0401663	10.838	1.45911
11E03	17F03	F03	Trimeprazine tartrate	190.918	19.7695	52.3333	18.5472	25.9618	5.38854	0.203205	2.68792	0.0240732	6.04267	1.56872
03E09	05B09	B09	Trimethoprim	206.807	24.1638	41.5	43.8942	45.7593	5.2317	0.438604	3.34348	0.0588498	20.3014	3.96886
14C11	22C11	C11	Vorinostat	206.8	15.2846	31.3333	9.60469	31.7059	5.62371	0.249844	3.66436	0.0168581	8.54596	1.75603
09C04	14C04	C04	Zileuton	172.747	24.1726	113.333	73.3012	43.0929	5.64678	0.478128	2.74387	0.0141327	20.8002	2.97685
02B03	02F03	F03	Zimelidine dihydrochloride monohydrate	200.297	19.1335	44	15.1921	36.7058	6.36821	0.348776	2.34866	0.0537171	13.0048	3.39624

## Sheet: 2-Round_screen_of_hits_sorted_m
Prestwick second round screens, hits with z-score above 2,00. Final hits selected based on PNLA score = or >lapatinib
							PNLA score=				PNLA score		PNLA socre
Plate	Location	Original location	Compound	Perinuclear Area (µm2)	Cell Count	Lysosome Number per cell	Av. size of LAMP2 puncta (µm2) per cell	Av. area covered by LAMP2 puncta (µm2) per cell		AVG LAPATINIB:	Normalized to avg lap		Normalized to lowest lap
381	E08	04H09	Quinacrine dihydrochloride dihydrate	219.362	46.6667	33.7435	0.609904	20.6954		0.550744	1.10742		1.14394
381	G05		Lapatinib	201.443	56	32.714	0.574065	18.9402			1.04234		1.07672
381	G09		Lapatinib	190.951	58.3333	34.1253	0.558333	19.3688		Z´ = 0.506	1.01378		1.04722
381	B05	01D11	Niclosamide	200.568	38.6667	29.7544	0.550689	16.047			0.9999		1.03288
381	G10		Lapatinib	190.12	66.6667	32.8207	0.53742	17.9041			0.975807		1.00799
381	G06		Lapatinib	197.18	71	33.9799	0.533159	18.0964			0.96807		1
381	E10	05E04	Colchicine	225.949	16.6667	26.9342	0.510967	16.3415			0.927776		0.958378
381	E09	04H11	Fluphenazine dihydrochloride	196.312	50.3333	29.6901	0.510595	15.2381			0.927101		0.95768
381	F06	05G09	Dequalinium dichloride	200.285	53.5	39.8475	0.417232	16.5427			0.757579		0.782567
381	B08	01H09	Thioridazine hydrochloride	198.04	55.1667	32.8353	0.414905	13.4837			0.753353		0.778202
381	C03	02E06	Perphenazine	196.23	76.3333	31.5665	0.404492	12.9298			0.734446		0.758671
381	C08	02G10	Thioproperazine dimesylate	191.055	83.1667	35.2863	0.400157	14.1598			0.726575		0.75054
381	C06	02F07	Astemizole	194.467	76.1667	33.1792	0.388125	13.1052			0.704728		0.727973
381	F07	05G10	Ketoconazole	198.009	58	34.8606	0.380302	13.4878			0.690525		0.713301
381	F09	06A09	Butoconazole nitrate	196.381	53	36.4039	0.379816	13.961			0.689641		0.712388
381	B07	01G05	Chlorpromazine hydrochloride	194.042	61	32.1684	0.37669	12.7034			0.683965		0.706525
381	E03	04E07	Perhexiline maleate	196.407	60.5	31.5594	0.372571	11.8635			0.676486		0.698799
381	C04	02E07	Mefloquine hydrochloride	200.305	63.5	32.6313	0.369998	12.1304			0.671814		0.693973
381	E06	04H04	Trifluoperazine dihydrochloride	194.636	64.1667	32.4171	0.368741	11.9894			0.669533		0.691617
381	G03		DMSO	206.631	54.3333	34.225	0.368467	12.9423			0.669035		0.691102
381	B06	01F04	Triflupromazine hydrochloride	196.293	68.6667	35.7982	0.368067	13.4455			0.668308		0.690351
381	E05	04G07	Clemastine fumarate	195.39	57.5	32.9523	0.362001	12.1824			0.657294		0.678974
381	F04	05F07	Clofazimine	207.826	52.3333	37.3891	0.36027	13.5576			0.654151		0.675727
381	C07	02G04	Chlorhexidine	200.873	52.8333	32.001	0.358046	11.7749			0.650113		0.671556
381	D03	03F07	Tiapride hydrochloride	198.869	47.8333	31.4608	0.358032	11.3407			0.650088		0.67153
381	C05	02F06	Methotrexate	228.531	31	48.7657	0.357579	17.6663			0.649265		0.67068
381	G08		DMSO	190.376	79.1667	36.6513	0.356147	13.3067			0.646665		0.667994
381	D07	04B05	Nortriptyline hydrochloride	190.282	71.6667	30.1554	0.353252	10.9215			0.641409		0.662565
381	G04		DMSO	185.22	87.5	37.805	0.350054	13.4876			0.635603		0.656567
381	B03	01A03	Allantoin	196.15	67.8333	33.2164	0.348773	11.7269			0.633276		0.654164
381	B04	01D06	Dapsone	194.182	65.1667	32.8439	0.34218	11.4			0.621304		0.641797
381	D04	03G06	Nifenazone	195.96	70.8333	30.576	0.340146	10.4909			0.617612		0.637983
381	E04	04F05	Pimethixene maleate	198.142	58.6667	33.9206	0.337775	11.5889			0.613307		0.633536
381	B10	02B11	Nocodazole	194.3	46.3333	25.2097	0.337329	8.58808			0.612497		0.6327
381	F08	05H10	Prochlorperazine dimaleate	197.594	65.3333	33.5094	0.337268	11.4982			0.612386		0.632585
381	G07		DMSO	192.113	76.1667	33.4451	0.335822	11.4746			0.609761		0.629873
381	D10	04E04	Homochlorcyclizine dihydrochloride	193.429	55.5	29.5203	0.334309	9.99388			0.607013		0.627034
381	C10	03E11	Fenbendazole	200.81	70	32.9403	0.330644	11.1205			0.600358		0.62016
381	D05	03G07	Griseofulvin	190.426	68.3333	32.6365	0.330402	11.1588			0.599919		0.619706
381	E07	04H06	Minocycline hydrochloride	180.485	75.6667	33.7177	0.325861	11.3573			0.591674		0.611189
381	D09	04C11	Fendiline hydrochloride	195.923	64.5	28.4683	0.325713	9.36899			0.591405		0.610911
381	B09	02B03	Zimelidine dihydrochloride monohydrate	191.482	66.5	31.2854	0.324536	10.2435			0.589269		0.608705
381	F05	05G07	GBR 12909 dihydrochloride	196.983	78.5	30.7513	0.323354	10.2432			0.587123		0.606488
381	C09	03E09	Trimethoprim	196.234	61.1667	25.9463	0.323019	8.85831			0.586513		0.605858
381	F10	06D11	Epiandrosterone	196.4	51.6667	30.0972	0.314651	9.75227			0.571319		0.590163
381	F03	05E09	Bepridil hydrochloride	193.948	73	32.0185	0.314396	10.2295			0.570857		0.589686
381	D06	04B04	Norethindrone	203.164	69.1667	27.2322	0.307969	8.58947			0.559187		0.577631
381	D08	04B07	Isotretinoin	188.645	65.3333	28.0393	0.302789	8.81194			0.549781		0.567915
Plate	Location	Original location	Compound	Perinuclear Area (µm2)	Cell Count	Lysosome Number per cell	Av. size of LAMP2 puncta (µm2) per cell	Av. area covered by LAMP2 puncta (µm2) per cell		AVG LAPATINIB:	Normalized to avg lap		Normalized to lowest lap
382	B06	07E03	Thiostrepton	218.549	38.6667	22.1069	0.459594	10.4509		0.392009	1.17241		1.23312
382	D05	10C09	Monensin sodium salt	224.871	48.3333	24.6775	0.454434	11.4294			1.15924		1.21927
382	D09	10G03	Podophyllotoxin	203.879	21.5	22.8196	0.430283	11.663		Z´ = 0.096	1.09764		1.15447
382	G05		Lapatinib	188.623	46.5	28.1901	0.419794	12.0454			1.07088		1.12633
382	G06		Lapatinib	198.951	53.1667	31.1061	0.395979	12.5603			1.01013		1.06243
382	F09	15H11	Hexachlorophene	195.733	46.8333	27.0301	0.380748	10.5177			0.971273		1.02157
382	G10		Lapatinib	198.076	54.8333	27.2211	0.379553	10.2762			0.968225		1.01836
382	E04	11B02	Auranofin	209.912	0.666667	6.5	0.377337	2.19172			0.962573		1.01242
382	G09		Lapatinib	198.657	56.1667	32.5841	0.372709	12.1973			0.950768		1
382	B03	07B02	Metixene hydrochloride	199.036	59	27.4696	0.366732	9.86229			0.93552		0.983962
382	F03	13F05	Sertraline	203.814	45.8333	25.2049	0.355953	8.9222			0.908024		0.955042
382	F07	14C11	Vorinostat	216.924	37.8333	25.4566	0.35073	9.53911			0.8947		0.941029
382	F05	13H11	Pyrvinium pamoate	210.208	35	30.2453	0.343748	10.4155			0.876888		0.922295
382	E08	12E06	Thonzonium bromide	207.51	43.8333	26.3148	0.320067	8.63526			0.816481		0.858759
382	D03	09G09	Benzethonium chloride	192.405	56	29.3433	0.308504	9.12314			0.786982		0.827732
382	E05	11E03	Trimeprazine tartrate	186.012	61.3333	27.6195	0.306545	8.85888			0.781984		0.822476
382	B05	07B09	Artemisinin	202.133	61.6667	29.7673	0.305228	9.19888			0.778626		0.818945
382	C05	09B07	Lanatoside C	221.352	12	12.5068	0.30264	3.92152			0.772024		0.812
382	E10	13D09	Zuclopenthixol hydrochloride	202.32	47	24.1787	0.30019	7.29985			0.765774		0.805426
382	D08	10F08	Alexidine dihydrochloride	206.031	43.3333	21.9113	0.298514	6.73349			0.761498		0.80093
382	B04	07B06	Terconazole	210.577	37.1667	25.4187	0.292506	7.55827			0.746173		0.784811
382	G03		DMSO	195.998	72	30.4143	0.284848	8.77509			0.726636		0.764262
382	B07	07G07	Pregnenolone	212.17	50.8333	27.6399	0.279007	8.21363			0.711736		0.748591
382	C04	09A03	Gefitinib	202.763	44.5	27.4845	0.278085	7.93683			0.709386		0.746119
382	D06	10C06	Spiramycin	197.991	55.1667	29.0305	0.277213	7.95076			0.707159		0.743777
382	F08	15E08	Desloratadine	195.865	48.8333	25.1059	0.270212	7.07937			0.689301		0.724994
382	D10	10H08	Methotrimeprazine maleat salt	195.878	58.5	25.4132	0.268335	6.80579			0.684513		0.719958
382	C10	09G06	Methyl benzethonium chloride	201.555	50.3333	23.0693	0.266869	6.58903			0.680773		0.716024
382	E06	12C07	Fluspirilen	206.56	61.3333	25.6315	0.265998	7.14021			0.678551		0.713687
382	C09	09C11	Irsogladine Maleate	207.226	51.1667	20.1815	0.263858	5.4615			0.673092		0.707945
382	E09	12G05	Phenoxybenzamine hydrochloride	194.533	58	25.9191	0.263045	7.1079			0.671017		0.705763
382	D04	10B11	Ebselen	199.321	52.8333	21.3544	0.262559	5.86101			0.669778		0.70446
382	B08	07H11	Prenylamine lactate	210.735	39.3333	25.7155	0.261367	7.01786			0.666738		0.701262
382	E03	11A10	Dichlorphenamide	210.304	55.1667	27.4439	0.260988	7.25368			0.665771		0.700246
382	E07	12D06	Lorglumide sodium salt	193.002	63.3333	24.7263	0.260541	6.48171			0.66463		0.699045
382	B10	08C10	Azelastine HCl	210.084	40.3333	26.2588	0.259635	7.02032			0.662319		0.696614
382	C08	09C05	Loratadine	205.656	70.6667	23.392	0.254287	6.08544			0.648677		0.682266
382	C03	08H11	Sertindole	194.645	60.1667	22.6299	0.250869	5.86339			0.639959		0.673096
382	B09	08A08	Itraconazole	206.293	57	21.9039	0.249663	5.59876			0.636882		0.669861
382	D07	10D05	Fenoprofen calcium salt dihydrate	197.966	54.8333	23.1164	0.248768	5.94105			0.634599		0.66746
382	G04		DMSO	192.938	78	24.6897	0.247252	6.50135			0.630732		0.663392
382	G07		DMSO	194.812	74.8333	23.146	0.245545	5.82683			0.626377		0.658811
382	C06	09B11	Avermectin B1a	206.771	50.1667	24.4986	0.245078	6.15669			0.625186		0.657559
382	F06	14B05	Levopropoxyphene napsylate	191.675	59.1667	23.783	0.244427	5.9653			0.623526		0.655812
382	F04	13H02	Halofantrine hydrochloride	195.422	60.8333	23.2886	0.242914	5.84479			0.619665		0.651752
382	G08		DMSO	185.741	76	23.2841	0.240143	5.8652			0.612595		0.644316
382	C07	09C04	Zileuton	201.735	56.8333	23.3599	0.239761	5.83463			0.611622		0.643292
382	F10	nothing	nothing	198.072	50	9.6856	0.198224	2.31414			0.505661		0.531845
Plate	Location	Original location	Compound	Perinuclear Area (µm2)	Cell Count	Lysosome Number per cell	Av. size of LAMP2 puncta (µm2) per cell	Av. area covered by LAMP2 puncta (µm2) per cell		AVG LAPATINIB:	Normalized to avg lap		Normalized to lowest lap
390	E08	04H09	Quinacrine dihydrochloride dihydrate	235.573	23.5	35.814	0.466045	17.9901		0.407279	1.14429		1.20061
390	G10		Lapatinib	203.692	42.6667	32.9398	0.440156	16.3025			1.08072		1.13391
390	E10	05E04	Colchicine	215.588	21.6667	28.6209	0.437166	14.8719		Z´ = 0.129	1.07338		1.12621
390	B05	01D11	Niclosamide	188.41	20	30.1933	0.435225	13.5427			1.06862		1.12121
390	G06		Lapatinib	203.035	34.3333	29.1899	0.403305	12.4685			0.990241		1.03898
390	G09		Lapatinib	201.7	25.6667	29.8367	0.397481	12.9653			0.975944		1.02398
390	G05		Lapatinib	212.595	24.6667	28.6967	0.388175	12.1474			0.953092		1
390	E09	04H11	Fluphenazine dihydrochloride	189.843	48	28.2967	0.362932	10.7353			0.891113		0.93497
390	C05	02F06	Methotrexate	231.77	21	44.865	0.339292	15.4888			0.833071		0.874072
390	F10	06D11	Epiandrosterone	206.428	17.5	30.6401	0.332902	9.8079			0.81738		0.857608
390	C08	02G10	Thioproperazine dimesylate	220.904	26.1667	30.9639	0.328122	11.0184			0.805644		0.845294
390	E05	04G07	Clemastine fumarate	199.802	34.6667	32.1798	0.326029	10.892			0.800505		0.839902
390	F06	05G09	Dequalinium dichloride	215.199	33.5	32.2984	0.31579	10.2366			0.775366		0.813526
390	B10	02B11	Nocodazole	189.473	25.1667	26.2884	0.306341	8.3899			0.752165		0.789184
390	B03	01A03	Allantoin	207.358	35.3333	32.0234	0.303288	10.1601			0.744668		0.781318
390	B07	01G05	Chlorpromazine hydrochloride	221.738	30.8333	26.1375	0.300666	8.68921			0.738231		0.774564
390	E06	04H04	Trifluoperazine dihydrochloride	208.972	33.1667	30.5866	0.300191	9.6714			0.737063		0.773339
390	D05	03G07	Griseofulvin	217.562	29.6667	31.6943	0.296163	9.84083			0.727175		0.762964
390	D07	04B05	Nortriptyline hydrochloride	215.457	29.1667	29.9318	0.295911	9.80845			0.726555		0.762314
390	F03	05E09	Bepridil hydrochloride	223.398	35.5	34.4871	0.293287	10.5846			0.720112		0.755554
390	B08	01H09	Thioridazine hydrochloride	203.418	40	26.839	0.292071	8.28502			0.717128		0.752423
390	B04	01D06	Dapsone	203.461	50.1667	31.9422	0.291442	9.76142			0.715584		0.750802
390	F08	05H10	Prochlorperazine dimaleate	208.271	37.5	29.7412	0.290313	9.13024			0.712812		0.747894
390	F07	05G10	Ketoconazole	200.992	43.3333	32.3693	0.290251	9.94771			0.712658		0.747732
390	C07	02G04	Chlorhexidine	218.469	40.8333	30.4858	0.288938	9.50727			0.709434		0.74435
390	D10	04E04	Homochlorcyclizine dihydrochloride	208.5	32.1667	28.3102	0.28425	8.45393			0.697924		0.732274
390	F09	06A09	Butoconazole nitrate	209.008	43.1667	29.8098	0.284064	8.79257			0.697467		0.731794
390	D03	03F07	Tiapride hydrochloride	200.456	26.3333	24.6981	0.283989	7.57861			0.697284		0.731601
390	G08		DMSO	198.569	35.1667	33.4422	0.283769	9.86841			0.696743		0.731034
390	D09	04C11	Fendiline hydrochloride	217.01	49.1667	26.9264	0.280162	8.30826			0.687888		0.721743
390	F05	05G07	GBR 12909 dihydrochloride	202.31	40.8333	27.7237	0.279982	7.94857			0.687446		0.721279
390	E03	04E07	Perhexiline maleate	211.973	48.5	27.2176	0.27955	8.1463			0.686385		0.720167
390	E04	04F05	Pimethixene maleate	208.03	40.3333	29.9697	0.279273	8.94601			0.685705		0.719453
390	C04	02E07	Mefloquine hydrochloride	222	29.1667	26.7374	0.274724	7.96834			0.674535		0.707733
390	C06	02F07	Astemizole	215.349	34.6667	26.2033	0.274619	7.74135			0.674277		0.707463
390	F04	05F07	Clofazimine	213.242	37.3333	28.2884	0.273035	8.18214			0.670387		0.703381
390	C10	03E11	Fenbendazole	214.931	40.1667	34.7742	0.272568	10.5132			0.669242		0.70218
390	C03	02E06	Perphenazine	247.859	23.8333	23.3495	0.270305	6.44559			0.663686		0.69635
390	D08	04B07	Isotretinoin	209.273	33.8333	27.1128	0.262011	7.67612			0.64332		0.674982
390	G03		DMSO	207.09	44.1667	29.8431	0.261481	8.11703			0.642018		0.673616
390	D06	04B04	Norethindrone	219.308	36	29.6077	0.259922	8.1554			0.63819		0.6696
390	G07		DMSO	201.493	44.8333	29.4744	0.259874	8.28707			0.638073		0.669476
390	E07	04H06	Minocycline hydrochloride	203.471	36	29.3076	0.258958	8.02306			0.635824		0.667117
390	B06	01F04	Triflupromazine hydrochloride	201.643	49.5	25.0078	0.251904	6.75359			0.618506		0.648946
390	C09	03E09	Trimethoprim	202.745	58.8333	27.3919	0.251738	7.40713			0.618096		0.648516
390	B09	02B03	Zimelidine dihydrochloride monohydrate	203.841	39.3333	24.2422	0.247894	6.69352			0.608658		0.638614
390	D04	03G06	Nifenazone	214.8	45.1667	18.042	0.245945	5.11816			0.603873		0.633593
390	G04		DMSO	223.025	33.6667	26.8368	0.234844	6.58153			0.576616		0.604995
Plate	Location	Original location	Compound	Perinuclear Area (µm2)	Cell Count	Lysosome Number per cell	Av. size of LAMP2 puncta (µm2) per cell	Av. area covered by LAMP2 puncta (µm2) per cell		AVG LAPATINIB:	Normalized to avg lap		Normalized to lowest lap
391	E08	04H09	Quinacrine dihydrochloride dihydrate	229.013	26	46.6494	0.744171	35.3402		0.645767	1.15238		1.25672
391	G10		Lapatinib	201.599	41.1667	42.5599	0.679032	29.1606			1.05151		1.14671
391	G09		Lapatinib	205.869	46.6667	41.932	0.663379	28.6242		Z´ = 0.129	1.02727		1.12028
391	E10	05E04	Colchicine	223.387	19.5	38.9962	0.659842	29.0026			1.02179		1.1143
391	B05	01D11	Niclosamide	206.632	17.5	33.597	0.649254	22.0854			1.0054		1.09642
391	G05		Lapatinib	203.121	39	35.8946	0.648503	23.6313			1.00424		1.09516
391	G06		Lapatinib	210.072	22.1667	35.8519	0.592156	22.4764			0.91698		1
391	E09	04H11	Fluphenazine dihydrochloride	208.414	47.3333	38.3529	0.573735	21.9852			0.888454		0.968892
391	E06	04H04	Trifluoperazine dihydrochloride	227.602	24.5	49.8146	0.546167	26.8807			0.845764		0.922336
391	D10	04E04	Homochlorcyclizine dihydrochloride	223.413	30.6667	53.5516	0.519071	27.743			0.803805		0.876579
391	F10	06D11	Epiandrosterone	228.288	31.6667	50.4443	0.516974	27.4233			0.800558		0.873038
391	E05	04G07	Clemastine fumarate	210.831	35.6667	46.0813	0.514977	23.7561			0.797465		0.869665
391	B08	01H09	Thioridazine hydrochloride	210.761	25	47.452	0.510024	25.1379			0.789795		0.861301
391	B07	01G05	Chlorpromazine hydrochloride	233.086	26.5	51.7503	0.50885	27.698			0.787977		0.859318
391	C05	02F06	Methotrexate	244.374	17.6667	68.4283	0.504564	33.4169			0.781341		0.852081
391	F04	05F07	Clofazimine	224.657	27.6667	49.7158	0.503044	25.2471			0.778986		0.849513
391	F06	05G09	Dequalinium dichloride	228.95	25.5	54.9647	0.501112	27.9865			0.775994		0.84625
391	D07	04B05	Nortriptyline hydrochloride	219.189	29.1667	45.4122	0.493614	22.9584			0.764383		0.833588
391	E03	04E07	Perhexiline maleate	225.927	19.1667	41.3256	0.490506	20.4067			0.75957		0.82834
391	B04	01D06	Dapsone	222.577	29	55.6038	0.489122	27.664			0.757428		0.826003
391	F05	05G07	GBR 12909 dihydrochloride	209.081	38.3333	52.7884	0.487818	26.2989			0.755408		0.8238
391	F09	06A09	Butoconazole nitrate	224.354	39.1667	52.5083	0.486896	26.3491			0.753981		0.822244
391	B10	02B11	Nocodazole	196.551	40.5	46.1194	0.48234	22.8935			0.746925		0.814549
391	G08		DMSO	218.428	36.6667	48.4579	0.481277	23.5092			0.745279		0.812755
391	F07	05G10	Ketoconazole	235.706	22.1667	48.9091	0.477435	24.58			0.739329		0.806266
391	F03	05E09	Bepridil hydrochloride	212.521	28.6667	42.7812	0.476122	21.5986			0.737297		0.80405
391	F08	05H10	Prochlorperazine dimaleate	206.349	23.5	43.2917	0.473882	21.7887			0.733827		0.800266
391	C03	02E06	Perphenazine	216.121	34.5	38.3497	0.471164	19.3827			0.729619		0.795676
391	E07	04H06	Minocycline hydrochloride	216.334	40.8333	46.1794	0.462611	22.0037			0.716374		0.781232
391	D05	03G07	Griseofulvin	227.781	22.3333	49.1761	0.460149	22.4105			0.712562		0.777075
391	G03		DMSO	216.748	38.6667	51.4566	0.459085	23.8497			0.710913		0.775277
391	G07		DMSO	225.796	28.1667	49.7254	0.45839	23.0388			0.709838		0.774105
391	B06	01F04	Triflupromazine hydrochloride	205.567	40	51.4676	0.455115	23.6062			0.704767		0.768574
391	D09	04C11	Fendiline hydrochloride	219.917	34	43.1253	0.454462	20.1989			0.703755		0.76747
391	D06	04B04	Norethindrone	222.024	36.1667	48.8794	0.448249	22.1052			0.694133		0.756978
391	C04	02E07	Mefloquine hydrochloride	227.686	21.3333	38.6139	0.44593	17.8327			0.690543		0.753063
391	D03	03F07	Tiapride hydrochloride	223.235	29.3333	46.1537	0.445702	20.887			0.690189		0.752677
391	B03	01A03	Allantoin	216.441	33.6667	52.2869	0.444397	23.6301			0.688169		0.750473
391	G04		DMSO	210.909	37.5	51.5238	0.442399	22.977			0.685075		0.7471
391	E04	04F05	Pimethixene maleate	220.41	43.6667	44.2833	0.440221	19.8649			0.681702		0.743421
391	B09	02B03	Zimelidine dihydrochloride monohydrate	208.224	27.1667	51.3578	0.429308	23.3051			0.664804		0.724993
391	D08	04B07	Isotretinoin	218.963	35.6667	47.1898	0.427496	20.7733			0.661997		0.721932
391	C06	02F07	Astemizole	226.363	25	35.2715	0.419132	15.1507			0.649045		0.707808
391	C10	03E11	Fenbendazole	212.393	30.3333	42.4621	0.414648	18.3497			0.642101		0.700234
391	C09	03E09	Trimethoprim	210.732	31	35.4861	0.396647	14.508			0.614226		0.669836
391	D04	03G06	Nifenazone	212.349	32.1667	36.7686	0.377224	14.8636			0.584148		0.637035
391	C07	02G04	Chlorhexidine	214.091	30.1667	34.1667	0.368357	13.2911			0.570417		0.622061
391	C08	02G10	Thioproperazine dimesylate	236.47	17.1667	34.1156	0.366856	13.0804			0.568094		0.619527
Plate	Location	Original location	Compound	Perinuclear Area (µm2)	Cell Count	Lysosome Number per cell	Av. size of LAMP2 puncta (µm2) per cell	Av. area covered by LAMP2 puncta (µm2) per cell		AVG LAPATINIB:	Normalized to avg lap		Normalized to lowest lap
393	G10		Lapatinib	215.567	26	48.1434	0.709101	35.0845		0.662535	1.07028		1.15976
393	B06	07E03	Thiostrepton	228.27	25.3333	34.8737	0.692048	25.3215			1.04455		1.13186
393	G06		Lapatinib	214.6	31.5	43.1945	0.670986	30.2203		Z´ = 0.155	1.01276		1.09742
393	D05	10C09	Monensin sodium salt	218.895	21.6667	42.4919	0.663683	29.4247			1.00173		1.08547
393	G05		Lapatinib	203.047	31.5	37.6451	0.65863	26.4635			0.994106		1.07721
393	C10	09G06	Methyl benzethonium chloride	221.371	39	52.6773	0.615314	32.6878			0.928727		1.00636
393	G09		Lapatinib	183.694	47.3333	39.4261	0.611423	25.0287			0.922854		1
393	B03	07B02	Metixene hydrochloride	227.812	30.8333	43.6757	0.605697	27.4393			0.914211		0.990634
393	F09	15H11	Hexachlorophene	211.62	39	44.7585	0.592991	27.1041			0.895033		0.969854
393	E08	12E06	Thonzonium bromide	198.791	33.6667	50.9593	0.583516	29.8902			0.880732		0.954357
393	D09	10G03	Podophyllotoxin	222.556	14.8333	37.8841	0.567643	24.6307			0.856774		0.928396
393	F07	14C11	Vorinostat	226.149	20	42.7327	0.561918	25.1213			0.848133		0.919032
393	E10	13D09	Zuclopenthixol hydrochloride	207.903	29.6667	47.4868	0.545655	25.8812			0.823587		0.892435
[truncated: 35 more rows]

## Sheet: Final_hits_better_than_Lap
Final hits working as good or better than lapatinib
[truncated: 18 more rows]
